# Supplementary material for: High throughput small RNA and transcriptome sequencing reveal capacitation-related microRNAs and mRNA in boar sperm
Source: BMC Genomics. 2018 Oct 11;19:736. doi: 10.1186/s12864-018-5132-9 (PMC6180635; doi:10.1186/s12864-018-5132-9)
Supplement: Supplementary file 1 — Raw and collated data. Table S1. Differential expression of mRNAs between fresh and capacitated boar sperm. Table S2. Differential expression of miRNAs between fresh and capacitated boar sperm. Table S3–1. 69 specifically expressed mRNAs in capacitated boar sperm. Table S3–2. 4554 specifically expressed mRNAs in fresh boar sperm. Table S3–3. 434 co-expressed mRNAs in fresh and capacitated boar sperm. Table S4. 49 miRNAs with higher expression level in boar fresh sperm compared to capacitated sperm. (XLSX 818 kb) [file 12864_2018_5132_MOESM1_ESM.xlsx]

## Sheet: Table S1
Table S1. Differential expression of mRNAs between fresh and capacitated boar sperm
#ID	FS_Count	CS_Count	FS_FPKM	CS_FPKM	FDR	log2FC	regulated
ENSSSCG00000000013	229	4	4.31157	0.0752194	0.00717509	-5.20024	down
ENSSSCG00000000018	331	0	5.23034	0	0.000253277	-8.86928	down
ENSSSCG00000000028	213	4	2.38937	0.0397681	0.00785097	-5.09608	down
ENSSSCG00000000034	20	0	0.401508	0	0.00887314	-4.86771	down
ENSSSCG00000000035	63	0	1.77059	0	0.00219146	-6.48893	down
ENSSSCG00000000036	245	4	3.62837	0.0566071	0.00659473	-5.29738	down
ENSSSCG00000000037	109	0	2.24698	0	0.00108454	-7.27304	down
ENSSSCG00000000039	120	0	3.7874	0	0.000957423	-7.41089	down
ENSSSCG00000000056	46	0	0.713036	0	0.00325555	-6.04114	down
ENSSSCG00000000059	134	0	2.59868	0	0.000829472	-7.56921	down
ENSSSCG00000000066	54	0	0.314505	0	0.00266294	-6.26921	down
ENSSSCG00000000068	695	4	4.22631	0.0226221	0.00173251	-6.79892	down
ENSSSCG00000000072	59	0	4.31222	0	0.00238137	-6.39538	down
ENSSSCG00000000075	23	0	0.35234	0	0.00754472	-5.06288	down
ENSSSCG00000000077	30	0	1.04123	0	0.00550145	-5.4361	down
ENSSSCG00000000081	167	0	5.10956	0	0.000622375	-7.88532	down
ENSSSCG00000000084	370	0	11.9405	0	0.000218644	-9.02964	down
ENSSSCG00000000089	299	0	11.7302	0	0.000289621	-8.72292	down
ENSSSCG00000000094	97	0	1.71941	0	0.00126104	-7.10592	down
ENSSSCG00000000095	28	0	0.324598	0	0.00597681	-5.33895	down
ENSSSCG00000000097	323	0	17.011	0	0.000261585	-8.83406	down
ENSSSCG00000000104	246	0	4.67428	0	0.000374461	-8.44217	down
ENSSSCG00000000114	105	0	1.4567	0	0.00113831	-7.21946	down
ENSSSCG00000000116	123	0	8.56194	0	0.000927207	-7.44631	down
ENSSSCG00000000137	46	0	0.868178	0	0.00325555	-6.04114	down
ENSSSCG00000000156	85	0	1.77191	0	0.00149481	-6.91688	down
ENSSSCG00000000157	77	0	2.23762	0	0.00169684	-6.77552	down
ENSSSCG00000000160	43	0	0.425338	0	0.00354052	-5.94537	down
ENSSSCG00000000161	134	0	4.11466	0	0.000829472	-7.56921	down
ENSSSCG00000000166	96	0	5.91646	0	0.00127802	-7.09108	down
ENSSSCG00000000167	33	0	0.801171	0	0.00490188	-5.57058	down
ENSSSCG00000000169	120	0	1.75776	0	0.000957423	-7.41089	down
ENSSSCG00000000181	60	0	1.0465	0	0.00233126	-6.41935	down
ENSSSCG00000000185	43	0	0.917794	0	0.00354052	-5.94537	down
ENSSSCG00000000199	31	0	4.2101	0	0.00528794	-5.48233	down
ENSSSCG00000000217	36	0	1.13878	0	0.004408	-5.69357	down
ENSSSCG00000000223	89	0	2.02558	0	0.00140898	-6.98269	down
ENSSSCG00000000228	37	0	0.332866	0	0.00426235	-5.73235	down
ENSSSCG00000000232	416	0	3.62565	0	0.00018728	-9.1984	down
ENSSSCG00000000233	77	0	1.91569	0	0.00169684	-6.77552	down
ENSSSCG00000000234	0	3171	0	50.7672	2.93875e-07	12.596	up
ENSSSCG00000000252	78	0	2.36954	0	0.00166903	-6.79396	down
ENSSSCG00000000265	21	0	0.158448	0	0.00838757	-4.93574	down
ENSSSCG00000000272	60	0	0.961634	0	0.00233126	-6.41935	down
ENSSSCG00000000274	237	0	8.01406	0	0.00039327	-8.38855	down
ENSSSCG00000000278	51	0	1.23186	0	0.00286131	-6.18785	down
ENSSSCG00000000282	29	0	1.90251	0	0.00573052	-5.38834	down
ENSSSCG00000000293	36	0	1.65316	0	0.004408	-5.69357	down
ENSSSCG00000000295	492	0	21.1129	0	0.000150004	-9.44009	down
ENSSSCG00000000366	90	0	1.1618	0	0.00138886	-6.99868	down
ENSSSCG00000000377	95	0	2.16004	0	0.0012954	-7.07609	down
ENSSSCG00000000382	106	0	0.695213	0	0.00112443	-7.23304	down
ENSSSCG00000000384	89	0	4.04627	0	0.00140898	-6.98269	down
ENSSSCG00000000393	70	0	0.923336	0	0.00191657	-6.63933	down
ENSSSCG00000000394	48	0	1.99167	0	0.00308706	-6.10163	down
ENSSSCG00000000396	145	0	2.32599	0	0.000748448	-7.68245	down
ENSSSCG00000000402	151	0	8.41934	0	0.00070989	-7.74067	down
ENSSSCG00000000403	123	0	0.538508	0	0.000927207	-7.44631	down
ENSSSCG00000000430	46	0	1.21219	0	0.00325555	-6.04114	down
ENSSSCG00000000437	25	0	0.17153	0	0.00683962	-5.17972	down
ENSSSCG00000000443	34	0	0.394686	0	0.00472691	-5.61275	down
ENSSSCG00000000456	332	4	6.08693	0.0963262	0.00449332	-5.73469	down
ENSSSCG00000000457	47	0	1.93397	0	0.00316935	-6.0717	down
ENSSSCG00000000458	150	17761	3.11022	226.443	0.000632491	7.35042	up
ENSSSCG00000000462	44	0	1.93063	0	0.00344083	-5.978	down
ENSSSCG00000000466	93	0	3.0609	0	0.00133142	-7.04562	down
ENSSSCG00000000469	731	4	10.7638	0.0630903	0.00162207	-6.8717	down
ENSSSCG00000000472	212	4	11.1955	0.411529	0.0078969	-5.08931	down
ENSSSCG00000000473	59	0	7.30886	0	0.00238137	-6.39538	down
ENSSSCG00000000477	50	0	0.746214	0	0.00293326	-6.15968	down
ENSSSCG00000000478	71	0	1.24441	0	0.00188221	-6.65959	down
ENSSSCG00000000486	69	0	1.44792	0	0.00195205	-6.61878	down
ENSSSCG00000000488	89	0	2.70114	0	0.00140898	-6.98269	down
ENSSSCG00000000490	39	0	1.89143	0	0.00399507	-5.80691	down
ENSSSCG00000000493	216	0	7.64601	0	0.000444254	-8.25512	down
ENSSSCG00000000500	85	0	3.74731	0	0.00149481	-6.91688	down
ENSSSCG00000000508	48	0	2.0896	0	0.00308706	-6.10163	down
ENSSSCG00000000510	52	0	1.32889	0	0.00279239	-6.21549	down
ENSSSCG00000000519	30	0	0.96164	0	0.00550145	-5.4361	down
ENSSSCG00000000520	25	0	0.392999	0	0.00683962	-5.17972	down
ENSSSCG00000000521	20	0	0.839515	0	0.00887314	-4.86771	down
ENSSSCG00000000524	0	31	0	4.2997	0.00127997	5.94292	up
ENSSSCG00000000529	19	0	0.320345	0	0.0094101	-4.79631	down
ENSSSCG00000000530	58	0	1.49913	0	0.0024334	-6.37102	down
ENSSSCG00000000534	318	0	3.40102	0	0.000267024	-8.8116	down
ENSSSCG00000000543	321	0	28.7947	0	0.000263737	-8.82511	down
ENSSSCG00000000547	85	0	3.428	0	0.00149481	-6.91688	down
ENSSSCG00000000549	180	17315	2.4265	214.588	0.000978735	7.05183	up
ENSSSCG00000000550	98	0	5.02567	0	0.00124446	-7.12061	down
ENSSSCG00000000553	138	0	2.06877	0	0.000798303	-7.61142	down
ENSSSCG00000000554	91	0	4.28789	0	0.00136924	-7.0145	down
ENSSSCG00000000555	209	13711	1.72918	103.476	0.00204689	6.50043	up
ENSSSCG00000000559	141	0	5.73438	0	0.000776245	-7.64229	down
ENSSSCG00000000570	106	0	7.51687	0	0.00112443	-7.23304	down
ENSSSCG00000000572	58	0	1.46832	0	0.0024334	-6.37102	down
ENSSSCG00000000577	0	11920	0	440.476	2.56029e-08	14.5062	up
ENSSSCG00000000579	18	1193	0.706869	46.0574	0.000968841	6.46489	up
ENSSSCG00000000589	21	0	2.34157	0	0.00838757	-4.93574	down
ENSSSCG00000000600	156	17347	3.10217	579.642	0.000718006	7.26007	up
ENSSSCG00000000604	507	0	13.721	0	0.000144159	-9.48336	down
ENSSSCG00000000611	316	4	4.29155	0.28753	0.00478447	-5.66359	down
ENSSSCG00000000620	53	0	3.80757	0	0.00272632	-6.2426	down
ENSSSCG00000000644	290	4	4.39976	0.0872474	0.00533424	-5.54001	down
ENSSSCG00000000647	287	11049	11.0435	431.993	0.00584374	5.7328	up
ENSSSCG00000000648	292	0	9.13068	0	0.000298806	-8.68882	down
ENSSSCG00000000657	86	0	3.99571	0	0.00147251	-6.93362	down
ENSSSCG00000000660	36	0	0.429858	0	0.004408	-5.69357	down
ENSSSCG00000000662	260	0	6.67668	0	0.00034816	-8.5218	down
ENSSSCG00000000675	454	4	8.8545	0.0674841	0.00300926	-6.18538	down
ENSSSCG00000000684	40	0	0.868402	0	0.0038722	-5.84279	down
ENSSSCG00000000687	47	0	0.709261	0	0.00316935	-6.0717	down
ENSSSCG00000000691	5	154	0.129077	3.04037	0.00321604	5.22784	up
ENSSSCG00000000694	341	0	43.6289	0	0.000243521	-8.91213	down
ENSSSCG00000000700	20	0	0.437255	0	0.00887314	-4.86771	down
ENSSSCG00000000701	52	0	3.19623	0	0.00279239	-6.21549	down
ENSSSCG00000000704	123	0	0.577408	0	0.000927207	-7.44631	down
ENSSSCG00000000719	127	0	5.7212	0	0.000889435	-7.49222	down
ENSSSCG00000000720	68	0	1.03873	0	0.00198869	-6.59793	down
ENSSSCG00000000724	21	0	1.64949	0	0.00838757	-4.93574	down
ENSSSCG00000000739	107	0	1.17049	0	0.00111085	-7.2465	down
ENSSSCG00000000743	529	0	5.59317	0	0.000136276	-9.54456	down
ENSSSCG00000000767	182	0	7.28388	0	0.000556123	-8.00891	down
ENSSSCG00000000774	24	0	0.5191	0	0.00717705	-5.12248	down
ENSSSCG00000000779	55	0	0.586709	0	0.0026021	-6.29535	down
ENSSSCG00000000784	124	0	0.835153	0	0.000917504	-7.45793	down
ENSSSCG00000000798	63	0	1.36706	0	0.00219146	-6.48893	down
ENSSSCG00000000799	71	0	2.20174	0	0.00188221	-6.65959	down
ENSSSCG00000000800	26	0	0.438199	0	0.00652899	-5.23477	down
ENSSSCG00000000804	478	4	10.1738	0.0828478	0.00281583	-6.25958	down
ENSSSCG00000000807	123	0	7.07673	0	0.000927207	-7.44631	down
ENSSSCG00000000816	289	0	4.77337	0	0.0003029	-8.67396	down
ENSSSCG00000000820	1326	4	65.4043	0.200077	0.000742745	-7.73021	down
ENSSSCG00000000838	93	0	3.17827	0	0.00133142	-7.04562	down
ENSSSCG00000000839	335	4	3.28498	0.0478993	0.00444216	-5.74764	down
ENSSSCG00000000840	58	0	1.16434	0	0.0024334	-6.37102	down
ENSSSCG00000000841	105	0	1.68491	0	0.00113831	-7.21946	down
ENSSSCG00000000844	32	0	1.14356	0	0.00508851	-5.52713	down
ENSSSCG00000000846	57	0	0.690812	0	0.00248746	-6.34623	down
ENSSSCG00000000853	189	0	7.40405	0	0.000529298	-8.06315	down
ENSSSCG00000000857	64	0	2.69237	0	0.00214808	-6.5114	down
ENSSSCG00000000864	290	0	24.3858	0	0.000301525	-8.67893	down
ENSSSCG00000000874	100	0	5.00552	0	0.00121241	-7.14955	down
ENSSSCG00000000877	127	0	3.30637	0	0.000889435	-7.49222	down
ENSSSCG00000000884	55	0	0.88677	0	0.0026021	-6.29535	down
ENSSSCG00000000891	104	0	3.45553	0	0.00115249	-7.20575	down
ENSSSCG00000000895	76	0	7.67663	0	0.00172546	-6.75683	down
ENSSSCG00000000900	72	0	1.92587	0	0.00184891	-6.67957	down
ENSSSCG00000000902	71	0	2.03505	0	0.00188221	-6.65959	down
ENSSSCG00000000907	397	0	4.71301	0	0.000199217	-9.13107	down
ENSSSCG00000000908	445	9	26.1563	0.492475	0.00958371	-5.0806	down
ENSSSCG00000000912	210	14991	5.03939	134.511	0.00176255	6.62233	up
ENSSSCG00000000919	24	2123	0.451964	42.782	0.00061725	6.89483	up
ENSSSCG00000000921	276	4	4.73202	0.0706178	0.00567804	-5.4688	down
ENSSSCG00000000924	74	0	2.43762	0	0.00178532	-6.71872	down
ENSSSCG00000000927	63	0	2.5065	0	0.00219146	-6.48893	down
ENSSSCG00000000934	164	7381	2.53256	90.257	0.00368374	5.9555	up
ENSSSCG00000000938	576	0	36.6501	0	0.000121748	-9.6672	down
ENSSSCG00000000939	199	0	5.62109	0	0.000494706	-8.13726	down
ENSSSCG00000000942	28	0	1.49429	0	0.00597681	-5.33895	down
ENSSSCG00000000951	60	0	2.49508	0	0.00233126	-6.41935	down
ENSSSCG00000000952	79	0	19.2549	0	0.00164202	-6.81218	down
ENSSSCG00000000970	20	0	0.279475	0	0.00887314	-4.86771	down
ENSSSCG00000000982	45	0	0.817155	0	0.00334595	-6.00992	down
ENSSSCG00000000985	102	0	1.74576	0	0.00118178	-7.17792	down
ENSSSCG00000000999	21	0	0.342846	0	0.00838757	-4.93574	down
ENSSSCG00000001008	29	0	1.4894	0	0.00573052	-5.38834	down
ENSSSCG00000001009	63	0	0.673256	0	0.00219146	-6.48893	down
ENSSSCG00000001010	22	0	0.586261	0	0.00794664	-5.00071	down
ENSSSCG00000001021	93	0	2.5181	0	0.00133142	-7.04562	down
ENSSSCG00000001022	221	0	12.2215	0	0.000431102	-8.28803	down
ENSSSCG00000001024	253	4	3.99189	0.0701413	0.00633452	-5.34361	down
ENSSSCG00000001025	83	0	0.373981	0	0.00154122	-6.88282	down
ENSSSCG00000001033	28	0	0.643827	0	0.00597681	-5.33895	down
ENSSSCG00000001042	1	127	0.0470236	3.53938	0.000480465	6.69065	up
ENSSSCG00000001049	99	0	1.38223	0	0.00122825	-7.13516	down
ENSSSCG00000001053	30	0	1.50312	0	0.00550145	-5.4361	down
ENSSSCG00000001061	90	0	0.978573	0	0.00138886	-6.99868	down
ENSSSCG00000001063	101	0	2.92564	0	0.00119693	-7.16381	down
ENSSSCG00000001073	26	0	0.883919	0	0.00652899	-5.23477	down
ENSSSCG00000001074	117	0	1.61674	0	0.000989405	-7.37458	down
ENSSSCG00000001079	48	1221	0.606117	13.5452	0.00669172	5.1179	up
ENSSSCG00000001087	21	0	0.439552	0	0.00838757	-4.93574	down
ENSSSCG00000001092	143	0	3.48021	0	0.000762125	-7.66251	down
ENSSSCG00000001099	19	0	0.596382	0	0.0094101	-4.79631	down
ENSSSCG00000001100	102	0	1.06156	0	0.00118178	-7.17792	down
ENSSSCG00000001102	38	0	9.26192	0	0.00412492	-5.77011	down
ENSSSCG00000001107	32	0	2.02883	0	0.00508851	-5.52713	down
ENSSSCG00000001137	69	0	6.41686	0	0.00195205	-6.61878	down
ENSSSCG00000001156	104	0	2.88963	0	0.00115249	-7.20575	down
ENSSSCG00000001161	0	50	0	4.14214	0.000561678	6.62364	up
ENSSSCG00000001164	23	0	1.28644	0	0.00754472	-5.06288	down
ENSSSCG00000001201	57	0	1.43043	0	0.00248746	-6.34623	down
ENSSSCG00000001206	24	0	0.768999	0	0.00717705	-5.12248	down
ENSSSCG00000001209	60	0	0.751721	0	0.00233126	-6.41935	down
ENSSSCG00000001213	224	0	9.07584	0	0.000423534	-8.30742	down
ENSSSCG00000001214	26	0	1.28283	0	0.00652899	-5.23477	down
ENSSSCG00000001219	34	0	0.630143	0	0.00472691	-5.61275	down
ENSSSCG00000001231	41	0	1.00663	0	0.00375579	-5.8778	down
ENSSSCG00000001232	106	0	2.85161	0	0.00112443	-7.23304	down
ENSSSCG00000001233	27	0	0.866765	0	0.00624224	-5.2878	down
ENSSSCG00000001252	39	0	1.26754	0	0.00399507	-5.80691	down
ENSSSCG00000001341	382	4	7.29059	0.121427	0.00375658	-5.93668	down
ENSSSCG00000001346	83	0	0.905639	0	0.00154122	-6.88282	down
ENSSSCG00000001347	190	0	1.31158	0	0.00052565	-8.07073	down
ENSSSCG00000001362	70	0	0.353362	0	0.00191657	-6.63933	down
ENSSSCG00000001370	92	0	2.00706	0	0.0013501	-7.03014	down
ENSSSCG00000001376	154	0	1.93806	0	0.000691892	-7.76892	down
ENSSSCG00000001379	315	0	5.61481	0	0.000270383	-8.79795	down
ENSSSCG00000001400	258	10726	7.92412	673.015	0.00492858	5.84328	up
ENSSSCG00000001408	208	0	9.52804	0	0.000466817	-8.20085	down
ENSSSCG00000001409	87	0	1.16591	0	0.00145078	-6.95016	down
ENSSSCG00000001413	50	0	0.968694	0	0.00293326	-6.15968	down
ENSSSCG00000001414	58	34813	4.32128	2158.91	2.39804e-05	9.68142	up
ENSSSCG00000001416	23	0	2.7325	0	0.00754472	-5.06288	down
ENSSSCG00000001419	29	0	0.910621	0	0.00573052	-5.38834	down
ENSSSCG00000001422	122	0	3.36009	0	0.000937091	-7.4346	down
ENSSSCG00000001438	128	0	7.57622	0	0.000880411	-7.50347	down
ENSSSCG00000001440	76	0	0.408911	0	0.00172546	-6.75683	down
ENSSSCG00000001444	55	13761	1.70739	309.376	0.00011746	8.41808	up
ENSSSCG00000001455	742	0	24.0251	0	8.70339e-05	-10.0322	down
ENSSSCG00000001457	115	0	7.08604	0	0.00101178	-7.34986	down
ENSSSCG00000001465	31	0	1.38832	0	0.00528794	-5.48233	down
ENSSSCG00000001468	24	0	1.32261	0	0.00717705	-5.12248	down
ENSSSCG00000001469	38	0	1.47664	0	0.00412492	-5.77011	down
ENSSSCG00000001477	22	0	0.297169	0	0.00794664	-5.00071	down
ENSSSCG00000001485	35	0	0.762097	0	0.00456259	-5.65373	down
ENSSSCG00000001487	23	0	0.789593	0	0.00754472	-5.06288	down
ENSSSCG00000001493	65	0	2.06653	0	0.00210618	-6.53353	down
ENSSSCG00000001497	45	0	0.707773	0	0.00334595	-6.00992	down
ENSSSCG00000001499	147	0	0.436313	0	0.000735196	-7.70212	down
ENSSSCG00000001502	757	4	74.3376	0.439427	0.00154972	-6.92208	down
ENSSSCG00000001507	420	0	8.46546	0	0.000184926	-9.21218	down
ENSSSCG00000001509	19	0	0.158138	0	0.0094101	-4.79631	down
ENSSSCG00000001510	34	0	0.614805	0	0.00472691	-5.61275	down
ENSSSCG00000001512	26	0	2.01718	0	0.00652899	-5.23477	down
ENSSSCG00000001513	19	0	0.194583	0	0.0094101	-4.79631	down
ENSSSCG00000001531	25	0	2.12616	0	0.00683962	-5.17972	down
ENSSSCG00000001532	46	0	0.464939	0	0.00325555	-6.04114	down
ENSSSCG00000001534	57	0	4.38811	0	0.00248746	-6.34623	down
ENSSSCG00000001539	21	0	0.280822	0	0.00838757	-4.93574	down
ENSSSCG00000001549	211	0	5.98205	0	0.000458125	-8.22144	down
ENSSSCG00000001552	20	0	1.13407	0	0.00887314	-4.86771	down
ENSSSCG00000001563	486	0	8.22127	0	0.00015246	-9.42242	down
ENSSSCG00000001569	58	0	1.717	0	0.0024334	-6.37102	down
ENSSSCG00000001588	685	0	3.09973	0	9.67648e-05	-9.91695	down
ENSSSCG00000001594	26	0	1.22569	0	0.00652899	-5.23477	down
ENSSSCG00000001596	19	0	0.318715	0	0.0094101	-4.79631	down
ENSSSCG00000001619	10	5281	0.0730194	29.7267	2.00801e-05	9.41552	up
ENSSSCG00000001634	21	0	0.979655	0	0.00838757	-4.93574	down
ENSSSCG00000001638	30	0	1.71925	0	0.00550145	-5.4361	down
ENSSSCG00000001654	68	0	1.42206	0	0.00198869	-6.59793	down
ENSSSCG00000001658	20	0	2.57655	0	0.00887314	-4.86771	down
ENSSSCG00000001661	23	0	0.199088	0	0.00754472	-5.06288	down
ENSSSCG00000001679	63	0	0.705543	0	0.00219146	-6.48893	down
ENSSSCG00000001683	24	647	0.36148	8.81439	0.0050044	5.18136	up
ENSSSCG00000001692	55	0	3.1881	0	0.0026021	-6.29535	down
ENSSSCG00000001695	314	0	7.13175	0	0.000271519	-8.79338	down
ENSSSCG00000001697	23	0	0.290942	0	0.00754472	-5.06288	down
ENSSSCG00000001698	27	0	0.536776	0	0.00624224	-5.2878	down
ENSSSCG00000001703	24	0	0.30283	0	0.00717705	-5.12248	down
ENSSSCG00000001715	65	0	0.887679	0	0.00210618	-6.53353	down
ENSSSCG00000001720	97	0	4.12017	0	0.00126104	-7.10592	down
ENSSSCG00000001723	305	0	7.66668	0	0.000282134	-8.75152	down
ENSSSCG00000001728	151	13492	9.38599	765.799	0.00105461	6.94428	up
ENSSSCG00000001732	54	0	0.878392	0	0.00266294	-6.26921	down
ENSSSCG00000001739	31	0	2.58464	0	0.00528794	-5.48233	down
ENSSSCG00000001743	332	4	53.6688	0.742717	0.00449332	-5.73469	down
ENSSSCG00000001750	78	0	1.61549	0	0.00166903	-6.79396	down
ENSSSCG00000001754	68	0	1.45585	0	0.00198869	-6.59793	down
ENSSSCG00000001755	64	0	3.26976	0	0.00214808	-6.5114	down
ENSSSCG00000001757	101	0	5.91857	0	0.00119693	-7.16381	down
ENSSSCG00000001758	23	0	0.624129	0	0.00754472	-5.06288	down
ENSSSCG00000001759	113	0	2.37542	0	0.00103506	-7.32471	down
ENSSSCG00000001761	34	0	0.579085	0	0.00472691	-5.61275	down
ENSSSCG00000001769	1067	0	26.0888	0	5.3744e-05	-10.5558	down
ENSSSCG00000001772	0	2574	0	57.7471	4.31555e-07	12.2952	up
ENSSSCG00000001778	245	0	12.5603	0	0.000376472	-8.43631	down
ENSSSCG00000001779	131	0	6.77563	0	0.000854277	-7.53671	down
ENSSSCG00000001792	29	0	1.98662	0	0.00573052	-5.38834	down
ENSSSCG00000001795	431	0	17.4323	0	0.000178711	-9.24942	down
ENSSSCG00000001800	63	0	4.21215	0	0.00219146	-6.48893	down
ENSSSCG00000001801	63	1371	3.04603	83.1308	0.00944964	4.8977	up
ENSSSCG00000001808	43	0	1.51324	0	0.00354052	-5.94537	down
ENSSSCG00000001810	180	4	5.31554	0.131107	0.00965963	-4.8541	down
ENSSSCG00000001817	41	0	0.805805	0	0.00375579	-5.8778	down
ENSSSCG00000001820	26	0	0.974433	0	0.00652899	-5.23477	down
ENSSSCG00000001826	31	0	0.745235	0	0.00528794	-5.48233	down
ENSSSCG00000001834	20	0	0.389988	0	0.00887314	-4.86771	down
ENSSSCG00000001837	50	0	0.777205	0	0.00293326	-6.15968	down
ENSSSCG00000001852	154	0	4.34286	0	0.000691892	-7.76892	down
ENSSSCG00000001858	339	0	23.4947	0	0.000245419	-8.90366	down
ENSSSCG00000001862	200	0	9.42892	0	0.000491465	-8.14446	down
ENSSSCG00000001866	20	0	1.03548	0	0.00887314	-4.86771	down
ENSSSCG00000001868	102	3982	4.22093	143.593	0.00404552	5.74662	up
ENSSSCG00000001869	153	0	1.22401	0	0.000697802	-7.75956	down
ENSSSCG00000001877	120	0	3.41641	0	0.000957423	-7.41089	down
ENSSSCG00000001878	159	0	1.39472	0	0.000663615	-7.8148	down
ENSSSCG00000001888	21	0	0.608983	0	0.00838757	-4.93574	down
ENSSSCG00000001892	144	0	2.62086	0	0.000755232	-7.67251	down
ENSSSCG00000001903	178	0	2.14746	0	0.000572542	-7.97697	down
ENSSSCG00000001912	36	0	0.539995	0	0.004408	-5.69357	down
ENSSSCG00000001918	86	0	1.21078	0	0.00147251	-6.93362	down
ENSSSCG00000001919	94	0	31.8663	0	0.00131319	-7.06093	down
ENSSSCG00000001921	91	0	0.823683	0	0.00136924	-7.0145	down
ENSSSCG00000001924	19	0	0.433037	0	0.0094101	-4.79631	down
ENSSSCG00000001925	27	0	4.30643	0	0.00624224	-5.2878	down
ENSSSCG00000001927	314	0	3.89289	0	0.000271519	-8.79338	down
ENSSSCG00000001934	249	0	5.04691	0	0.000368538	-8.45961	down
ENSSSCG00000001939	19	0	1.02768	0	0.0094101	-4.79631	down
ENSSSCG00000001941	50	0	6.60714	0	0.00293326	-6.15968	down
ENSSSCG00000001946	25	0	0.726547	0	0.00683962	-5.17972	down
ENSSSCG00000001963	122	0	2.54786	0	0.000937091	-7.4346	down
ENSSSCG00000001970	247	0	4.73883	0	0.000372468	-8.448	down
ENSSSCG00000001971	437	14093	3.04714	88.9015	0.00916093	5.47849	up
ENSSSCG00000001973	27	0	1.31853	0	0.00624224	-5.2878	down
ENSSSCG00000001983	57	0	2.16038	0	0.00248746	-6.34623	down
ENSSSCG00000001984	66	0	0.3577	0	0.0020657	-6.55532	down
ENSSSCG00000001987	62	0	1.5739	0	0.00223639	-6.46611	down
ENSSSCG00000001988	19	0	0.304124	0	0.0094101	-4.79631	down
ENSSSCG00000001991	28	0	0.839055	0	0.00597681	-5.33895	down
ENSSSCG00000001999	92	0	2.6768	0	0.0013501	-7.03014	down
ENSSSCG00000002000	55	0	0.855653	0	0.0026021	-6.29535	down
ENSSSCG00000002004	34	0	1.185	0	0.00472691	-5.61275	down
ENSSSCG00000002005	41	0	0.331889	0	0.00375579	-5.8778	down
ENSSSCG00000002006	343	0	16.2799	0	0.000241649	-8.92055	down
ENSSSCG00000002007	24	0	0.802005	0	0.00717705	-5.12248	down
ENSSSCG00000002013	28	0	1.01619	0	0.00597681	-5.33895	down
ENSSSCG00000002023	318	14850	21.0428	1128.82	0.00431271	6.0117	up
ENSSSCG00000002036	21	0	1.18392	0	0.00838757	-4.93574	down
ENSSSCG00000002039	721	4	5.30499	0.0294654	0.00165148	-6.85185	down
ENSSSCG00000002040	38	0	2.06728	0	0.00412492	-5.77011	down
ENSSSCG00000002041	134	0	1.61313	0	0.000829472	-7.56921	down
ENSSSCG00000002042	72	0	3.31255	0	0.00184891	-6.67957	down
ENSSSCG00000002050	709	0	96.1509	0	9.24461e-05	-9.96658	down
ENSSSCG00000002129	116	0	14.2831	0	0.00100048	-7.36228	down
ENSSSCG00000002131	107	0	8.89165	0	0.00111085	-7.2465	down
ENSSSCG00000002134	47	0	2.59022	0	0.00316935	-6.0717	down
ENSSSCG00000002137	42	0	1.29479	0	0.00364537	-5.91198	down
ENSSSCG00000002243	76	0	1.25159	0	0.00172546	-6.75683	down
ENSSSCG00000002269	48	0	0.811056	0	0.00308706	-6.10163	down
ENSSSCG00000002274	59	8379	1.08571	116.345	0.000337143	7.60234	up
ENSSSCG00000002275	30	0	1.1398	0	0.00550145	-5.4361	down
ENSSSCG00000002281	42	0	1.63154	0	0.00364537	-5.91198	down
ENSSSCG00000002283	200	6452	4.29374	114.718	0.00703316	5.47626	up
ENSSSCG00000002284	1292	77463	116.288	7964.34	0.00448137	6.37462	up
ENSSSCG00000002286	537	36649	21.3033	1312.78	0.00262894	6.5604	up
ENSSSCG00000002287	75	0	2.1396	0	0.00175494	-6.7379	down
ENSSSCG00000002288	138	0	3.39938	0	0.000798303	-7.61142	down
ENSSSCG00000002290	181	0	2.50615	0	0.00056015	-8.00099	down
ENSSSCG00000002294	21	0	3.6064	0	0.00838757	-4.93574	down
ENSSSCG00000002295	93	0	4.46432	0	0.00133142	-7.04562	down
ENSSSCG00000002296	41	0	1.01246	0	0.00375579	-5.8778	down
ENSSSCG00000002298	84	0	0.405693	0	0.0015177	-6.89995	down
ENSSSCG00000002303	204	4	7.23335	0.167236	0.00828189	-5.03401	down
ENSSSCG00000002305	228	4	2.45508	0.0441984	0.00721431	-5.19395	down
ENSSSCG00000002307	67	0	2.47803	0	0.00202655	-6.57678	down
ENSSSCG00000002312	282	0	18.8612	0	0.000312845	-8.63868	down
ENSSSCG00000002321	40	0	0.8554	0	0.0038722	-5.84279	down
ENSSSCG00000002328	62	0	7.73607	0	0.00223639	-6.46611	down
ENSSSCG00000002330	223	0	2.81708	0	0.000426031	-8.30098	down
ENSSSCG00000002332	84	0	0.636214	0	0.0015177	-6.89995	down
ENSSSCG00000002337	28	0	0.252324	0	0.00597681	-5.33895	down
ENSSSCG00000002340	145	0	3.41894	0	0.000748448	-7.68245	down
ENSSSCG00000002341	0	3804	0	30.3535	2.1015e-07	12.8586	up
ENSSSCG00000002345	122	0	1.08493	0	0.000937091	-7.4346	down
ENSSSCG00000002347	19	0	2.71812	0	0.0094101	-4.79631	down
ENSSSCG00000002348	28	0	1.17219	0	0.00597681	-5.33895	down
ENSSSCG00000002351	25	0	0.768052	0	0.00683962	-5.17972	down
ENSSSCG00000002355	460	0	17.2697	0	0.000163964	-9.34321	down
ENSSSCG00000002356	143	0	4.82491	0	0.000762125	-7.66251	down
ENSSSCG00000002357	34	0	6.87339	0	0.00472691	-5.61275	down
ENSSSCG00000002366	1335	4	33.9661	0.125471	0.000736157	-7.73997	down
ENSSSCG00000002370	71	0	0.647663	0	0.00188221	-6.65959	down
ENSSSCG00000002372	328	0	1.79524	0	0.000256338	-8.85617	down
ENSSSCG00000002374	122	0	1.42504	0	0.000937091	-7.4346	down
ENSSSCG00000002378	78	0	2.74766	0	0.00166903	-6.79396	down
ENSSSCG00000002384	201	0	5.99282	0	0.000488261	-8.15163	down
ENSSSCG00000002387	170	0	6.49265	0	0.000608051	-7.9109	down
ENSSSCG00000002389	43	0	0.239879	0	0.00354052	-5.94537	down
ENSSSCG00000002395	35	0	1.21035	0	0.00456259	-5.65373	down
ENSSSCG00000002404	102	3062	3.63002	549.061	0.00637882	5.36765	up
ENSSSCG00000002412	21	0	1.77951	0	0.00838757	-4.93574	down
ENSSSCG00000002414	83	0	3.106	0	0.00154122	-6.88282	down
ENSSSCG00000002425	31	0	0.403441	0	0.00528794	-5.48233	down
ENSSSCG00000002433	306	0	7.83029	0	0.000280919	-8.75623	down
ENSSSCG00000002434	36	0	0.587686	0	0.004408	-5.69357	down
ENSSSCG00000002436	159	0	6.24351	0	0.000663615	-7.8148	down
ENSSSCG00000002441	183	0	2.17879	0	0.000552146	-8.01678	down
ENSSSCG00000002442-3	44	0	5.88506	0	0.00344083	-5.978	down
ENSSSCG00000002447	36	0	1.51676	0	0.004408	-5.69357	down
ENSSSCG00000002448	41	0	1.25306	0	0.00375579	-5.8778	down
ENSSSCG00000002449	19	0	10.1677	0	0.0094101	-4.79631	down
ENSSSCG00000002455	103	0	2.13994	0	0.00116697	-7.1919	down
ENSSSCG00000002457	22	0	0.349137	0	0.00794664	-5.00071	down
ENSSSCG00000002458	219	113844	11.4958	5452.33	4.80402e-05	9.48683	up
ENSSSCG00000002459	30	0	2.56288	0	0.00550145	-5.4361	down
ENSSSCG00000002470	205	0	3.0975	0	0.000475801	-8.17996	down
ENSSSCG00000002474	319	0	7.18471	0	0.000265921	-8.81612	down
ENSSSCG00000002494	309	4	2.43526	0.0321757	0.00492241	-5.63135	down
ENSSSCG00000002504	225	0	3.86373	0	0.000421063	-8.31382	down
ENSSSCG00000002506	38	0	7.44015	0	0.00412492	-5.77011	down
ENSSSCG00000002516	139	0	4.54548	0	0.00079083	-7.62178	down
ENSSSCG00000002523	125	0	0.940552	0	0.000907978	-7.46945	down
ENSSSCG00000002526	66	0	2.00385	0	0.0020657	-6.55532	down
ENSSSCG00000002529	61	0	15.2963	0	0.00228296	-6.44292	down
ENSSSCG00000002532	0	1603	0	22.0298	1.0322e-06	11.6121	up
ENSSSCG00000002533	53	0	1.06591	0	0.00272632	-6.2426	down
ENSSSCG00000002536	93	0	4.20347	0	0.00133142	-7.04562	down
ENSSSCG00000002538	51	0	0.571153	0	0.00286131	-6.18785	down
ENSSSCG00000002540	177	0	9.87355	0	0.00057678	-7.96888	down
ENSSSCG00000002547	229	0	9.78733	0	0.000411426	-8.33917	down
ENSSSCG00000002550	26	0	2.92521	0	0.00652899	-5.23477	down
ENSSSCG00000002552	259	4	6.40354	0.0807073	0.0061509	-5.37733	down
ENSSSCG00000002586	0	63	0	6.7893	0.000374128	6.95404	up
ENSSSCG00000002622	47	0	4.68684	0	0.00316935	-6.0717	down
ENSSSCG00000002628	37	0	0.540892	0	0.00426235	-5.73235	down
ENSSSCG00000002629	189	0	5.66265	0	0.000529298	-8.06315	down
ENSSSCG00000002655	32	0	1.70242	0	0.00508851	-5.52713	down
ENSSSCG00000002664	61	0	0.571004	0	0.00228296	-6.44292	down
ENSSSCG00000002667	93	0	1.93574	0	0.00133142	-7.04562	down
ENSSSCG00000002675	194	4	3.89536	0.0747221	0.00881148	-4.96175	down
ENSSSCG00000002681	22	0	0.289685	0	0.00794664	-5.00071	down
ENSSSCG00000002688	51	0	0.573323	0	0.00286131	-6.18785	down
ENSSSCG00000002689	36	0	0.362552	0	0.004408	-5.69357	down
ENSSSCG00000002699	152	0	14.8421	0	0.0007038	-7.75014	down
ENSSSCG00000002703	68	0	2.14309	0	0.00198869	-6.59793	down
ENSSSCG00000002704	902	9	21.3322	0.161329	0.00391481	-6.09875	down
ENSSSCG00000002708	57	0	1.06089	0	0.00248746	-6.34623	down
ENSSSCG00000002721	60	0	0.417542	0	0.00233126	-6.41935	down
ENSSSCG00000002723	106	0	1.82748	0	0.00112443	-7.23304	down
ENSSSCG00000002725	28	0	0.994169	0	0.00597681	-5.33895	down
ENSSSCG00000002743	271	0	7.755	0	0.000329677	-8.58142	down
ENSSSCG00000002756	43	0	2.67995	0	0.00354052	-5.94537	down
ENSSSCG00000002762	37	0	0.646539	0	0.00426235	-5.73235	down
ENSSSCG00000002767	22	0	0.497166	0	0.00794664	-5.00071	down
ENSSSCG00000002768	28	0	0.623268	0	0.00597681	-5.33895	down
ENSSSCG00000002774	42	0	0.580272	0	0.00364537	-5.91198	down
ENSSSCG00000002776	74	0	0.937269	0	0.00178532	-6.71872	down
ENSSSCG00000002787	26	0	0.855594	0	0.00652899	-5.23477	down
ENSSSCG00000002795	49	1020	0.46183	9.65716	0.00942822	4.82921	up
ENSSSCG00000002797	23	0	0.991238	0	0.00754472	-5.06288	down
ENSSSCG00000002805	37	0	2.31661	0	0.00426235	-5.73235	down
ENSSSCG00000002811	27	0	0.209372	0	0.00624224	-5.2878	down
ENSSSCG00000002819	34	0	1.26861	0	0.00472691	-5.61275	down
ENSSSCG00000002821	64	0	1.98869	0	0.00214808	-6.5114	down
ENSSSCG00000002822	23	1644	0.345724	23.5858	0.000895727	6.58564	up
ENSSSCG00000002823	0	82	0	4.20396	0.00023425	7.33161	up
ENSSSCG00000002837	65	0	3.76971	0	0.00210618	-6.53353	down
ENSSSCG00000002841	81	0	0.571752	0	0.00159022	-6.84793	down
ENSSSCG00000002843	20	0	0.74558	0	0.00887314	-4.86771	down
ENSSSCG00000002855	29	0	1.33566	0	0.00573052	-5.38834	down
ENSSSCG00000002857	108	0	2.03728	0	0.00109756	-7.25983	down
ENSSSCG00000002859	135	0	1.36054	0	0.000821482	-7.57988	down
ENSSSCG00000002860	136	0	8.97044	0	0.000813626	-7.59047	down
ENSSSCG00000002865	105	0	3.06008	0	0.00113831	-7.21946	down
ENSSSCG00000002868	75	0	4.3004	0	0.00175494	-6.7379	down
ENSSSCG00000002869	525	4	30.29	0.236917	0.00249435	-6.3947	down
ENSSSCG00000002872	35	0	0.368269	0	0.00456259	-5.65373	down
ENSSSCG00000002876	81	0	8.78168	0	0.00159022	-6.84793	down
ENSSSCG00000002880	21	0	0.339952	0	0.00838757	-4.93574	down
ENSSSCG00000002888	493	0	34.1557	0	0.000149602	-9.44302	down
ENSSSCG00000002893-2	27	0	1.02767	0	0.00624224	-5.2878	down
ENSSSCG00000002895	19	0	0.0597353	0	0.0094101	-4.79631	down
ENSSSCG00000002904	116	0	1.16676	0	0.00100048	-7.36228	down
ENSSSCG00000002905	197	0	4.64359	0	0.000501303	-8.12274	down
ENSSSCG00000002907	53	0	6.12754	0	0.00272632	-6.2426	down
ENSSSCG00000002910	30	0	2.18222	0	0.00550145	-5.4361	down
ENSSSCG00000002919	175	0	30.1473	0	0.000585422	-7.95255	down
ENSSSCG00000002926	49	0	2.57916	0	0.00300844	-6.13094	down
ENSSSCG00000002932	92	0	2.37784	0	0.0013501	-7.03014	down
ENSSSCG00000002954	157	12571	10.799	1080.12	0.00130151	6.78632	up
ENSSSCG00000002963	129	0	7.50304	0	0.000871546	-7.51464	down
ENSSSCG00000002965	129	0	1.76422	0	0.000871546	-7.51464	down
ENSSSCG00000002978	2325	31	329.608	5.41266	0.00779138	-5.73604	down
ENSSSCG00000002986	30	0	1.83508	0	0.00550145	-5.4361	down
ENSSSCG00000002998	24	0	0.969343	0	0.00717705	-5.12248	down
ENSSSCG00000003017	148	0	4.04314	0	0.000728723	-7.71185	down
ENSSSCG00000003030	29	0	0.208547	0	0.00573052	-5.38834	down
ENSSSCG00000003041	477	0	11.7898	0	0.000156278	-9.39549	down
ENSSSCG00000003044	114	0	6.08349	0	0.00102331	-7.33734	down
ENSSSCG00000003046	38	0	2.9577	0	0.00412492	-5.77011	down
ENSSSCG00000003064	29	0	9.18956	0	0.00573052	-5.38834	down
ENSSSCG00000003065	636	0	26.0705	0	0.000106769	-9.80999	down
ENSSSCG00000003066	211	0	8.28244	0	0.000458125	-8.22144	down
ENSSSCG00000003068	56	0	0.683902	0	0.00254365	-6.32101	down
ENSSSCG00000003072	35	0	1.16524	0	0.00456259	-5.65373	down
ENSSSCG00000003077	40	0	2.66572	0	0.0038722	-5.84279	down
ENSSSCG00000003098	19	0	0.332704	0	0.0094101	-4.79631	down
ENSSSCG00000003104	27	0	0.541888	0	0.00624224	-5.2878	down
ENSSSCG00000003105	134	0	2.71546	0	0.000829472	-7.56921	down
ENSSSCG00000003111	274	0	19.1449	0	0.000324932	-8.59726	down
ENSSSCG00000003120	35	0	1.02515	0	0.00456259	-5.65373	down
ENSSSCG00000003132	78	0	1.9597	0	0.00166903	-6.79396	down
ENSSSCG00000003133	26	0	0.441127	0	0.00652899	-5.23477	down
ENSSSCG00000003138	61	0	2.85923	0	0.00228296	-6.44292	down
ENSSSCG00000003149	220	0	6.42859	0	0.000433678	-8.2815	down
ENSSSCG00000003150	387	0	6.79187	0	0.000206047	-9.09433	down
ENSSSCG00000003154	162	0	0.960943	0	0.000647604	-7.84165	down
ENSSSCG00000003155	146	0	1.44644	0	0.00074177	-7.69232	down
ENSSSCG00000003157	27	0	1.93836	0	0.00624224	-5.2878	down
ENSSSCG00000003158	76	0	3.10469	0	0.00172546	-6.75683	down
ENSSSCG00000003166	453	4	17.1246	0.155041	0.00301782	-6.1822	down
ENSSSCG00000003182	39	0	0.252892	0	0.00399507	-5.80691	down
ENSSSCG00000003189	41	0	1.41286	0	0.00375579	-5.8778	down
ENSSSCG00000003191	28	3007	0.760066	68.6961	0.0004523	7.18049	up
ENSSSCG00000003193	43	0	0.594593	0	0.00354052	-5.94537	down
ENSSSCG00000003199	67	0	0.721169	0	0.00202655	-6.57678	down
ENSSSCG00000003204	132	0	1.95856	0	0.000845866	-7.54763	down
ENSSSCG00000003214	0	50	0	0.302776	0.000561678	6.62364	up
ENSSSCG00000003230	41	0	7.24434	0	0.00375579	-5.8778	down
ENSSSCG00000003231	106	0	6.38783	0	0.00112443	-7.23304	down
ENSSSCG00000003235	44	0	1.9625	0	0.00344083	-5.978	down
ENSSSCG00000003248	58	0	1.83101	0	0.0024334	-6.37102	down
ENSSSCG00000003253	20	0	0.632669	0	0.00887314	-4.86771	down
ENSSSCG00000003256	29	0	0.448467	0	0.00573052	-5.38834	down
ENSSSCG00000003263	93	0	1.55571	0	0.00133142	-7.04562	down
ENSSSCG00000003264	108	0	0.848463	0	0.00109756	-7.25983	down
ENSSSCG00000003265	22	0	0.849642	0	0.00794664	-5.00071	down
ENSSSCG00000003267	24	0	0.657413	0	0.00717705	-5.12248	down
ENSSSCG00000003275	23	0	0.54395	0	0.00754472	-5.06288	down
ENSSSCG00000003301	19	0	0.184668	0	0.0094101	-4.79631	down
ENSSSCG00000003322	68	0	4.60018	0	0.00198869	-6.59793	down
ENSSSCG00000003332	33	0	0.968698	0	0.00490188	-5.57058	down
ENSSSCG00000003345	29	0	1.37622	0	0.00573052	-5.38834	down
ENSSSCG00000003352	70	0	0.729541	0	0.00191657	-6.63933	down
ENSSSCG00000003367	152	0	24.2482	0	0.0007038	-7.75014	down
ENSSSCG00000003369	24	0	0.344217	0	0.00717705	-5.12248	down
ENSSSCG00000003384	68	0	1.99139	0	0.00198869	-6.59793	down
ENSSSCG00000003385	86	0	4.19898	0	0.00147251	-6.93362	down
ENSSSCG00000003402	53	0	1.53728	0	0.00272632	-6.2426	down
ENSSSCG00000003412	92	0	1.57365	0	0.0013501	-7.03014	down
ENSSSCG00000003428	54	0	0.356587	0	0.00266294	-6.26921	down
ENSSSCG00000003429	34	0	0.258134	0	0.00472691	-5.61275	down
ENSSSCG00000003433	64	0	0.686379	0	0.00214808	-6.5114	down
ENSSSCG00000003434	118	0	1.07461	0	0.000978539	-7.38679	down
ENSSSCG00000003438	54	0	0.280521	0	0.00266294	-6.26921	down
ENSSSCG00000003439	33	0	1.31011	0	0.00490188	-5.57058	down
ENSSSCG00000003456	67	0	1.5048	0	0.00202655	-6.57678	down
ENSSSCG00000003458	138	0	1.92166	0	0.000798303	-7.61142	down
ENSSSCG00000003461	338	4	10.609	0.0646262	0.00439202	-5.76048	down
ENSSSCG00000003464	53	0	1.18563	0	0.00272632	-6.2426	down
ENSSSCG00000003468	32	0	0.308591	0	0.00508851	-5.52713	down
ENSSSCG00000003475	31	0	2.88869	0	0.00528794	-5.48233	down
ENSSSCG00000003477	268	0	5.94467	0	0.000334544	-8.5654	down
ENSSSCG00000003485	68	0	0.919109	0	0.00198869	-6.59793	down
ENSSSCG00000003486	27	0	0.565931	0	0.00624224	-5.2878	down
ENSSSCG00000003488	177	0	2.46113	0	0.00057678	-7.96888	down
ENSSSCG00000003493	253	0	6.07948	0	0.000360891	-8.48253	down
ENSSSCG00000003511	216	0	5.00154	0	0.000444254	-8.25512	down
ENSSSCG00000003513	109	0	1.92162	0	0.00108454	-7.27304	down
ENSSSCG00000003516	37	0	1.91822	0	0.00426235	-5.73235	down
ENSSSCG00000003524	80	0	3.52587	0	0.00161576	-6.83016	down
ENSSSCG00000003532	240	9632	1.66806	58.1494	0.00511612	5.79213	up
ENSSSCG00000003539	52	0	0.848279	0	0.00279239	-6.21549	down
ENSSSCG00000003553	61	0	1.67731	0	0.00228296	-6.44292	down
ENSSSCG00000003558	36	0	0.734625	0	0.004408	-5.69357	down
ENSSSCG00000003559	158	0	2.80883	0	0.000669107	-7.80574	down
ENSSSCG00000003566	96	0	1.97704	0	0.00127802	-7.09108	down
ENSSSCG00000003578	21	0	0.586422	0	0.00838757	-4.93574	down
ENSSSCG00000003583	52	0	1.63998	0	0.00279239	-6.21549	down
ENSSSCG00000003586	379	0	12.8673	0	0.000211812	-9.06425	down
ENSSSCG00000003591	86	0	1.61958	0	0.00147251	-6.93362	down
ENSSSCG00000003592	48	0	0.321589	0	0.00308706	-6.10163	down
ENSSSCG00000003602	80	0	2.95172	0	0.00161576	-6.83016	down
ENSSSCG00000003605	605	4	54.3384	0.434396	0.00207524	-6.59906	down
ENSSSCG00000003612	106	0	4.61658	0	0.00112443	-7.23304	down
ENSSSCG00000003623	22	0	0.743079	0	0.00794664	-5.00071	down
ENSSSCG00000003627	210	15415	5.49329	357.137	0.0016766	6.66256	up
ENSSSCG00000003628	21	0	0.168415	0	0.00838757	-4.93574	down
ENSSSCG00000003629	73	0	0.714962	0	0.00181663	-6.69928	down
ENSSSCG00000003631	372	0	49.8319	0	0.000217092	-9.03741	down
ENSSSCG00000003633	30	0	0.939669	0	0.00550145	-5.4361	down
ENSSSCG00000003636	136	15137	9.62996	881.024	0.00068499	7.26045	up
ENSSSCG00000003642	54	0	0.786017	0	0.00266294	-6.26921	down
ENSSSCG00000003643	220	0	5.01344	0	0.000433678	-8.2815	down
ENSSSCG00000003645	37	0	0.952694	0	0.00426235	-5.73235	down
ENSSSCG00000003648	164	19652	6.18014	850.256	0.000637562	7.36823	up
ENSSSCG00000003652	11	428	0.39717	12.9516	0.00226549	5.66318	up
ENSSSCG00000003653	468	49193	66.4656	5980.91	0.00115302	7.18321	up
ENSSSCG00000003660	64	0	1.6493	0	0.00214808	-6.5114	down
ENSSSCG00000003667	51	0	1.2474	0	0.00286131	-6.18785	down
ENSSSCG00000003670	101	0	1.01645	0	0.00119693	-7.16381	down
ENSSSCG00000003679	230	0	6.20173	0	0.000409077	-8.34543	down
ENSSSCG00000003680	60	0	0.967032	0	0.00233126	-6.41935	down
ENSSSCG00000003683	205	4	20.1356	0.384754	0.00823199	-5.04104	down
ENSSSCG00000003687	355	0	9.38273	0	0.000230925	-8.97005	down
ENSSSCG00000003691	329	0	18.5518	0	0.00025531	-8.86055	down
ENSSSCG00000003697	23	0	2.51499	0	0.00754472	-5.06288	down
ENSSSCG00000003699	411	0	2.92457	0	0.000190297	-9.18098	down
ENSSSCG00000003700	16	961	0.392171	18.4628	0.00112651	6.31616	up
ENSSSCG00000003707	207	0	5.71898	0	0.000469778	-8.19392	down
ENSSSCG00000003709	24	0	0.221	0	0.00717705	-5.12248	down
ENSSSCG00000003711	406	0	17.9289	0	0.000193401	-9.16335	down
ENSSSCG00000003712	394	0	7.60863	0	0.000201224	-9.12015	down
ENSSSCG00000003713	110	0	2.51702	0	0.00107179	-7.28613	down
ENSSSCG00000003714	0	583	0	48.6457	6.62758e-06	10.1537	up
ENSSSCG00000003717	106	0	11.4699	0	0.00112443	-7.23304	down
ENSSSCG00000003727	118	0	4.48585	0	0.000978539	-7.38679	down
ENSSSCG00000003728	24	153510	2.1709	12917.6	2.40203e-07	13.0706	up
ENSSSCG00000003729	54	0	4.31907	0	0.00266294	-6.26921	down
ENSSSCG00000003730	87	0	2.16552	0	0.00145078	-6.95016	down
ENSSSCG00000003731	66	0	1.06961	0	0.0020657	-6.55532	down
ENSSSCG00000003737	21	0	0.662543	0	0.00838757	-4.93574	down
ENSSSCG00000003738	69	0	5.30697	0	0.00195205	-6.61878	down
ENSSSCG00000003739	0	86	0	1.00234	0.000215149	7.39991	up
ENSSSCG00000003746	25	0	1.68988	0	0.00683962	-5.17972	down
ENSSSCG00000003747	35	0	31.7667	0	0.00456259	-5.65373	down
ENSSSCG00000003749	63	0	1.21848	0	0.00219146	-6.48893	down
ENSSSCG00000003755	34	0	0.817315	0	0.00472691	-5.61275	down
ENSSSCG00000003756	77	0	2.13637	0	0.00169684	-6.77552	down
ENSSSCG00000003771	494	4	10.1924	0.095279	0.00269862	-6.30701	down
ENSSSCG00000003772	176	0	3.02872	0	0.000581073	-7.96073	down
ENSSSCG00000003775	132	0	8.04811	0	0.000845866	-7.54763	down
ENSSSCG00000003780	15	268	0.42664	7.02046	0.00892202	4.56487	up
ENSSSCG00000003781	75	0	1.37643	0	0.00175494	-6.7379	down
ENSSSCG00000003787	460	0	14.1418	0	0.000163964	-9.34321	down
ENSSSCG00000003791	471	40262	10.2169	696.349	0.00167799	6.88497	up
ENSSSCG00000003792	7	123	0.233592	3.79462	0.0082107	4.47148	up
ENSSSCG00000003794	38	0	1.45022	0	0.00412492	-5.77011	down
ENSSSCG00000003795	116	0	1.46346	0	0.00100048	-7.36228	down
ENSSSCG00000003801	96	0	3.46457	0	0.00127802	-7.09108	down
ENSSSCG00000003803	69	0	4.34992	0	0.00195205	-6.61878	down
ENSSSCG00000003805	160	0	4.24011	0	0.000658202	-7.82381	down
ENSSSCG00000003809	129	0	8.63854	0	0.000871546	-7.51464	down
ENSSSCG00000003818	90	0	1.76721	0	0.00138886	-6.99868	down
ENSSSCG00000003820	53	0	0.933345	0	0.00272632	-6.2426	down
ENSSSCG00000003823	65	0	1.9312	0	0.00210618	-6.53353	down
ENSSSCG00000003825	25	0	0.699633	0	0.00683962	-5.17972	down
ENSSSCG00000003844	58	0	1.15838	0	0.0024334	-6.37102	down
ENSSSCG00000003845	157	0	1.71966	0	0.000674679	-7.79662	down
ENSSSCG00000003850	228	4	16.0184	0.280906	0.00721431	-5.19395	down
ENSSSCG00000003858	19	0	6.79334	0	0.0094101	-4.79631	down
ENSSSCG00000003859	104	0	2.03102	0	0.00115249	-7.20575	down
ENSSSCG00000003863	42	0	0.448547	0	0.00364537	-5.91198	down
ENSSSCG00000003867	87	0	4.56383	0	0.00145078	-6.95016	down
ENSSSCG00000003872	526	0	7.28607	0	0.000137306	-9.53636	down
ENSSSCG00000003888	140	0	2.99074	0	0.000783478	-7.63207	down
ENSSSCG00000003898	91	0	1.84194	0	0.00136924	-7.0145	down
ENSSSCG00000003902	112	0	1.61998	0	0.00104705	-7.31196	down
ENSSSCG00000003903	107	0	7.90225	0	0.00111085	-7.2465	down
ENSSSCG00000003904	27	0	0.293976	0	0.00624224	-5.2878	down
ENSSSCG00000003905	25	0	0.399089	0	0.00683962	-5.17972	down
ENSSSCG00000003913	103	0	1.00669	0	0.00116697	-7.1919	down
ENSSSCG00000003914	215	0	16.5021	0	0.000446969	-8.24844	down
ENSSSCG00000003928	129	0	2.77592	0	0.000871546	-7.51464	down
ENSSSCG00000003931	62	0	0.96094	0	0.00223639	-6.46611	down
ENSSSCG00000003954	21	0	2.31773	0	0.00838757	-4.93574	down
ENSSSCG00000003960	0	63	0	5.16927	0.000374128	6.95404	up
ENSSSCG00000003964	21	0	2.26595	0	0.00838757	-4.93574	down
ENSSSCG00000003966	35	0	0.921816	0	0.00456259	-5.65373	down
ENSSSCG00000003971	11	487	0.328267	10.0792	0.00180789	5.84929	up
ENSSSCG00000003976	20	0	0.68929	0	0.00887314	-4.86771	down
ENSSSCG00000003983	198	0	3.8043	0	0.000497986	-8.13002	down
ENSSSCG00000003985	24	0	0.7426	0	0.00717705	-5.12248	down
ENSSSCG00000003987	32	0	1.06584	0	0.00508851	-5.52713	down
ENSSSCG00000003989	1	27	0.0592215	0.933672	0.00659182	4.47816	up
ENSSSCG00000003994	48	0	1.88019	0	0.00308706	-6.10163	down
ENSSSCG00000003995	27	0	0.503005	0	0.00624224	-5.2878	down
ENSSSCG00000004002	131	0	10.2011	0	0.000854277	-7.53671	down
ENSSSCG00000004010	25	0	0.303622	0	0.00683962	-5.17972	down
ENSSSCG00000004018	290	4	1.73879	0.0202104	0.00533424	-5.54001	down
ENSSSCG00000004020	72	0	1.79293	0	0.00184891	-6.67957	down
ENSSSCG00000004023	118	0	0.876105	0	0.000978539	-7.38679	down
ENSSSCG00000004027	839	65689	23.3242	1573.15	0.00239657	6.75921	up
ENSSSCG00000004028	20	0	1.18782	0	0.00887314	-4.86771	down
ENSSSCG00000004032	34	0	2.79416	0	0.00472691	-5.61275	down
ENSSSCG00000004044	221	0	1.14858	0	0.000431102	-8.28803	down
ENSSSCG00000004048	467	0	9.14283	0	0.000160721	-9.36497	down
ENSSSCG00000004049	20	0	0.761077	0	0.00887314	-4.86771	down
ENSSSCG00000004050	84	0	3.89096	0	0.0015177	-6.89995	down
ENSSSCG00000004053	170	0	6.89926	0	0.000608051	-7.9109	down
ENSSSCG00000004055	119	0	3.03172	0	0.00096788	-7.39889	down
ENSSSCG00000004056	70	0	10.708	0	0.00191657	-6.63933	down
ENSSSCG00000004058	198	0	3.33822	0	0.000497986	-8.13002	down
ENSSSCG00000004064	76	0	0.544806	0	0.00172546	-6.75683	down
ENSSSCG00000004065	32	0	0.46268	0	0.00508851	-5.52713	down
ENSSSCG00000004070	151	0	1.57151	0	0.00070989	-7.74067	down
ENSSSCG00000004076	72	0	3.28786	0	0.00184891	-6.67957	down
ENSSSCG00000004087	19	0	0.244123	0	0.0094101	-4.79631	down
ENSSSCG00000004089	51	0	2.26689	0	0.00286131	-6.18785	down
ENSSSCG00000004104	51	0	2.17793	0	0.00286131	-6.18785	down
ENSSSCG00000004110	233	4	4.99757	0.100241	0.00702184	-5.22515	down
ENSSSCG00000004114	154	0	2.01432	0	0.000691892	-7.76892	down
ENSSSCG00000004117	94	0	3.1051	0	0.00131319	-7.06093	down
ENSSSCG00000004119	23	0	0.370887	0	0.00754472	-5.06288	down
ENSSSCG00000004121	35	0	0.595047	0	0.00456259	-5.65373	down
ENSSSCG00000004123	29	0	0.435494	0	0.00573052	-5.38834	down
ENSSSCG00000004128	28	0	3.45425	0	0.00597681	-5.33895	down
ENSSSCG00000004130	21	0	1.36161	0	0.00838757	-4.93574	down
ENSSSCG00000004132	24	0	0.390069	0	0.00717705	-5.12248	down
ENSSSCG00000004139	20	0	0.342267	0	0.00887314	-4.86771	down
ENSSSCG00000004144	33	0	0.426814	0	0.00490188	-5.57058	down
ENSSSCG00000004145	26	0	1.0471	0	0.00652899	-5.23477	down
ENSSSCG00000004150	26	0	1.28682	0	0.00652899	-5.23477	down
ENSSSCG00000004156	74	0	3.07574	0	0.00178532	-6.71872	down
ENSSSCG00000004160	272	0	19.4516	0	0.000328082	-8.58672	down
ENSSSCG00000004165	147	0	3.06269	0	0.000735196	-7.70212	down
ENSSSCG00000004166	283	0	6.44106	0	0.00031139	-8.64377	down
ENSSSCG00000004190	55	0	2.02558	0	0.0026021	-6.29535	down
ENSSSCG00000004196	84	0	2.24092	0	0.0015177	-6.89995	down
ENSSSCG00000004203	114	0	1.72253	0	0.00102331	-7.33734	down
ENSSSCG00000004205	102	0	4.09679	0	0.00118178	-7.17792	down
ENSSSCG00000004206	21	0	0.830488	0	0.00838757	-4.93574	down
ENSSSCG00000004209	42	0	0.418359	0	0.00364537	-5.91198	down
ENSSSCG00000004216	45	0	1.52268	0	0.00334595	-6.00992	down
ENSSSCG00000004220	24	0	0.835153	0	0.00717705	-5.12248	down
ENSSSCG00000004242	19	0	0.502413	0	0.0094101	-4.79631	down
ENSSSCG00000004244	40	0	0.912987	0	0.0038722	-5.84279	down
ENSSSCG00000004247	31	0	0.646136	0	0.00528794	-5.48233	down
ENSSSCG00000004249	182	0	4.73866	0	0.000556123	-8.00891	down
ENSSSCG00000004253	36	0	0.949699	0	0.004408	-5.69357	down
ENSSSCG00000004269	37	0	1.57613	0	0.00426235	-5.73235	down
ENSSSCG00000004273	41	0	0.501341	0	0.00375579	-5.8778	down
ENSSSCG00000004279	40	0	0.77477	0	0.0038722	-5.84279	down
ENSSSCG00000004280	78	0	1.46231	0	0.00166903	-6.79396	down
ENSSSCG00000004282	41	0	3.63953	0	0.00375579	-5.8778	down
ENSSSCG00000004293	38	0	1.02634	0	0.00412492	-5.77011	down
ENSSSCG00000004294	386	0	9.77577	0	0.000206752	-9.09061	down
ENSSSCG00000004302	45	0	1.77395	0	0.00334595	-6.00992	down
ENSSSCG00000004303	39	0	1.82433	0	0.00399507	-5.80691	down
ENSSSCG00000004304	98	0	4.49551	0	0.00124446	-7.12061	down
ENSSSCG00000004307	74	0	1.42299	0	0.00178532	-6.71872	down
ENSSSCG00000004308	200	0	11.1493	0	0.000491465	-8.14446	down
ENSSSCG00000004311	84	0	5.32855	0	0.0015177	-6.89995	down
ENSSSCG00000004318	32	0	1.04129	0	0.00508851	-5.52713	down
ENSSSCG00000004328	301	13970	1.43676	73.8967	0.00427919	6.00266	up
ENSSSCG00000004329	180	0	3.17321	0	0.000564228	-7.99303	down
ENSSSCG00000004332	8	432	0.206607	9.62622	0.00122863	6.10362	up
ENSSSCG00000004339	21	0	0.371895	0	0.00838757	-4.93574	down
ENSSSCG00000004350	33	0	2.37994	0	0.00490188	-5.57058	down
ENSSSCG00000004351	28	0	1.70217	0	0.00597681	-5.33895	down
ENSSSCG00000004353	60	2975	2.59838	130.933	0.00224698	6.08465	up
ENSSSCG00000004357	41	0	0.728863	0	0.00375579	-5.8778	down
ENSSSCG00000004368	108	0	3.62451	0	0.00109756	-7.25983	down
ENSSSCG00000004369	32	0	0.398509	0	0.00508851	-5.52713	down
ENSSSCG00000004380	40	0	8.08607	0	0.0038722	-5.84279	down
ENSSSCG00000004381	37	0	2.78964	0	0.00426235	-5.73235	down
ENSSSCG00000004382	570	0	8.67535	0	0.000123449	-9.65211	down
ENSSSCG00000004386	14	760	2.24136	99.771	0.00131364	6.16175	up
ENSSSCG00000004387	59	0	0.973393	0	0.00238137	-6.39538	down
ENSSSCG00000004388	85	0	3.97763	0	0.00149481	-6.91688	down
ENSSSCG00000004390	58	0	3.00019	0	0.0024334	-6.37102	down
ENSSSCG00000004393	77	0	2.31594	0	0.00169684	-6.77552	down
ENSSSCG00000004394	111	0	10.4695	0	0.00105929	-7.29911	down
ENSSSCG00000004402	55	0	8.57973	0	0.0026021	-6.29535	down
ENSSSCG00000004411	55	0	1.10291	0	0.0026021	-6.29535	down
ENSSSCG00000004413	0	36	0.0220471	2.29586	0.000992085	6.15539	up
ENSSSCG00000004420	39	0	0.953144	0	0.00399507	-5.80691	down
ENSSSCG00000004421	84	0	2.08393	0	0.0015177	-6.89995	down
ENSSSCG00000004422	0	3016	0	114.716	3.22299e-07	12.5237	up
ENSSSCG00000004424	71	0	14.6045	0	0.00188221	-6.65959	down
ENSSSCG00000004446	59	0	3.213	0	0.00238137	-6.39538	down
ENSSSCG00000004456	36	0	0.644769	0	0.004408	-5.69357	down
ENSSSCG00000004457	84	0	0.661084	0	0.0015177	-6.89995	down
ENSSSCG00000004464	437	0	6.71642	0	0.000175474	-9.26933	down
ENSSSCG00000004465	20	0	2.42512	0	0.00887314	-4.86771	down
ENSSSCG00000004466	19	0	0.647817	0	0.0094101	-4.79631	down
ENSSSCG00000004468	131	12909	8.41549	737.711	0.000843287	7.08451	up
ENSSSCG00000004470	16	1202	1.96909	145.052	0.000755398	6.63883	up
ENSSSCG00000004478	43	0	0.612062	0	0.00354052	-5.94537	down
ENSSSCG00000004479	54	0	0.798048	0	0.00266294	-6.26921	down
ENSSSCG00000004480	62	0	9.7498	0	0.00223639	-6.46611	down
ENSSSCG00000004484	97	0	1.16568	0	0.00126104	-7.10592	down
ENSSSCG00000004487	111	5604	2.62033	401.32	0.00264498	6.11834	up
ENSSSCG00000004490	132	0	1.27315	0	0.000845866	-7.54763	down
ENSSSCG00000004491	0	50	0	4.09962	0.000561678	6.62364	up
ENSSSCG00000004492	24	0	0.435281	0	0.00717705	-5.12248	down
ENSSSCG00000004497	20	0	0.84294	0	0.00887314	-4.86771	down
ENSSSCG00000004498	44	0	2.7065	0	0.00344083	-5.978	down
ENSSSCG00000004499	160	0	6.30152	0	0.000658202	-7.82381	down
ENSSSCG00000004500	32	0	0.826958	0	0.00508851	-5.52713	down
ENSSSCG00000004505	40	0	1.06348	0	0.0038722	-5.84279	down
ENSSSCG00000004508	20	0	1.25721	0	0.00887314	-4.86771	down
ENSSSCG00000004509	608	9	8.89897	0.223177	0.00647928	-5.53025	down
ENSSSCG00000004510	35	0	0.850223	0	0.00456259	-5.65373	down
ENSSSCG00000004511	78	0	0.74492	0	0.00166903	-6.79396	down
ENSSSCG00000004520	26	0	0.335677	0	0.00652899	-5.23477	down
ENSSSCG00000004524	239	0	6.26984	0	0.000388949	-8.40064	down
ENSSSCG00000004525	151	0	9.11256	0	0.00070989	-7.74067	down
ENSSSCG00000004529	23	0	1.07747	0	0.00754472	-5.06288	down
ENSSSCG00000004530	102	0	36.0914	0	0.00118178	-7.17792	down
ENSSSCG00000004535	151	0	3.73603	0	0.00070989	-7.74067	down
ENSSSCG00000004537	75	0	4.34826	0	0.00175494	-6.7379	down
ENSSSCG00000004538	129	0	15.3095	0	0.000871546	-7.51464	down
ENSSSCG00000004539	77	0	18.7725	0	0.00169684	-6.77552	down
ENSSSCG00000004541	30	0	1.36204	0	0.00550145	-5.4361	down
ENSSSCG00000004543	114	0	3.54095	0	0.00102331	-7.33734	down
ENSSSCG00000004544	106	0	3.7467	0	0.00112443	-7.23304	down
ENSSSCG00000004546	23	0	2.81285	0	0.00754472	-5.06288	down
ENSSSCG00000004547	65	0	1.70998	0	0.00210618	-6.53353	down
ENSSSCG00000004550	54	0	1.11992	0	0.00266294	-6.26921	down
ENSSSCG00000004556	26	0	1.11732	0	0.00652899	-5.23477	down
ENSSSCG00000004561	254	48505	1.86918	174.488	0.000316284	8.04273	up
ENSSSCG00000004569	53	0	2.98086	0	0.00272632	-6.2426	down
ENSSSCG00000004578	317	0	11.2617	0	0.000268136	-8.80706	down
ENSSSCG00000004583	20	0	2.00913	0	0.00887314	-4.86771	down
ENSSSCG00000004588	28	0	1.75238	0	0.00597681	-5.33895	down
ENSSSCG00000004592	1069	147918	31.555	3339.18	0.000931186	7.58102	up
ENSSSCG00000004595	117	14358	6.39133	361.268	0.000546223	7.40011	up
ENSSSCG00000004597	185	4	6.1887	0.237426	0.00934092	-4.89348	down
ENSSSCG00000004601	19	0	0.714804	0	0.0094101	-4.79631	down
ENSSSCG00000004602	182	0	16.1075	0	0.000556123	-8.00891	down
ENSSSCG00000004603	96	0	1.02769	0	0.00127802	-7.09108	down
ENSSSCG00000004621	72	3280	0.793231	38.2653	0.00276134	5.96521	up
ENSSSCG00000004625	125	0	1.98951	0	0.000907978	-7.46945	down
ENSSSCG00000004646	49	0	1.71824	0	0.00300844	-6.13094	down
ENSSSCG00000004656	93	0	3.24155	0	0.00133142	-7.04562	down
ENSSSCG00000004657	99	0	0.986888	0	0.00122825	-7.13516	down
ENSSSCG00000004661	290	0	17.0913	0	0.000301525	-8.67893	down
ENSSSCG00000004662	66	0	4.93344	0	0.0020657	-6.55532	down
ENSSSCG00000004666	26	0	0.815591	0	0.00652899	-5.23477	down
ENSSSCG00000004670	47	0	4.17519	0	0.00316935	-6.0717	down
ENSSSCG00000004672	57	0	0.827205	0	0.00248746	-6.34623	down
ENSSSCG00000004679	299	0	5.16695	0	0.000289621	-8.72292	down
ENSSSCG00000004681	97	0	2.90563	0	0.00126104	-7.10592	down
ENSSSCG00000004684	20	0	0.647106	0	0.00887314	-4.86771	down
ENSSSCG00000004690	11	177	0.875506	11.2275	0.00997894	4.39177	up
ENSSSCG00000004694	336	0	12.4504	0	0.000248315	-8.89086	down
ENSSSCG00000004695	41	0	1.57307	0	0.00375579	-5.8778	down
ENSSSCG00000004697	93	0	5.84262	0	0.00133142	-7.04562	down
ENSSSCG00000004709	220	4	3.13022	0.0583901	0.00754213	-5.14258	down
ENSSSCG00000004710	27	0	1.20402	0	0.00624224	-5.2878	down
ENSSSCG00000004717	398	4	6.0087	0.0424516	0.00356417	-5.99577	down
ENSSSCG00000004718	581	0	7.15767	0	0.000120362	-9.67965	down
ENSSSCG00000004725	63	0	0.542197	0	0.00219146	-6.48893	down
ENSSSCG00000004726	160	0	5.02659	0	0.000658202	-7.82381	down
ENSSSCG00000004728	35	0	0.546624	0	0.00456259	-5.65373	down
ENSSSCG00000004739	102	0	1.85758	0	0.00118178	-7.17792	down
ENSSSCG00000004752	61	0	2.09261	0	0.00228296	-6.44292	down
ENSSSCG00000004753	195	4	1.5359	0.0342559	0.00875588	-4.96914	down
ENSSSCG00000004757	50	0	0.517886	0	0.00293326	-6.15968	down
ENSSSCG00000004758	36	0	0.857854	0	0.004408	-5.69357	down
ENSSSCG00000004772	21	0	0.171445	0	0.00838757	-4.93574	down
ENSSSCG00000004774	58	0	0.666192	0	0.0024334	-6.37102	down
ENSSSCG00000004775	22	0	0.807303	0	0.00794664	-5.00071	down
ENSSSCG00000004782	473	0	22.3595	0	0.000158029	-9.38336	down
ENSSSCG00000004789	80	0	0.739986	0	0.00161576	-6.83016	down
ENSSSCG00000004802	159	0	3.09964	0	0.000663615	-7.8148	down
ENSSSCG00000004807	27	0	1.50309	0	0.00624224	-5.2878	down
ENSSSCG00000004812	76	0	0.28925	0	0.00172546	-6.75683	down
ENSSSCG00000004813	154	0	7.01514	0	0.000691892	-7.76892	down
ENSSSCG00000004814	151	0	20.7714	0	0.00070989	-7.74067	down
ENSSSCG00000004819	29	0	1.88795	0	0.00573052	-5.38834	down
ENSSSCG00000004823	40	0	0.399317	0	0.0038722	-5.84279	down
ENSSSCG00000004825	57	0	0.756798	0	0.00248746	-6.34623	down
ENSSSCG00000004826	54	0	2.61778	0	0.00266294	-6.26921	down
ENSSSCG00000004830	36	729	0.596457	6.75498	0.00902385	4.78229	up
ENSSSCG00000004832	179	0	2.98043	0	0.000568358	-7.98502	down
ENSSSCG00000004844	55	0	0.624558	0	0.0026021	-6.29535	down
ENSSSCG00000004845	83	0	1.01894	0	0.00154122	-6.88282	down
ENSSSCG00000004847	31	0	0.481493	0	0.00528794	-5.48233	down
ENSSSCG00000004869	21	0	0.63747	0	0.00838757	-4.93574	down
ENSSSCG00000004873	45	0	1.95628	0	0.00334595	-6.00992	down
ENSSSCG00000004884	50	0	0.987539	0	0.00293326	-6.15968	down
ENSSSCG00000004890	19	0	0.75126	0	0.0094101	-4.79631	down
ENSSSCG00000004896	354	0	4.26842	0	0.000231786	-8.96599	down
ENSSSCG00000004912	40	0	2.32029	0	0.0038722	-5.84279	down
ENSSSCG00000004919	88	0	0.703553	0	0.00142961	-6.96651	down
ENSSSCG00000004926	59	0	1.3978	0	0.00238137	-6.39538	down
ENSSSCG00000004934	276	9728	8.60783	581.11	0.00672386	5.60535	up
ENSSSCG00000004936	35	0	1.90517	0	0.00456259	-5.65373	down
ENSSSCG00000004937	0	145	0	1.43573	8.40381e-05	8.15007	up
ENSSSCG00000004938	104	0	4.8033	0	0.00115249	-7.20575	down
ENSSSCG00000004958	2	41	0.0779584	1.19822	0.00734244	4.40711	up
ENSSSCG00000004979	105	0	1.73594	0	0.00113831	-7.21946	down
ENSSSCG00000004992	70	0	1.74509	0	0.00191657	-6.63933	down
ENSSSCG00000004996	196	0	6.82344	0	0.000504659	-8.11542	down
ENSSSCG00000004997	30	0	1.96169	0	0.00550145	-5.4361	down
ENSSSCG00000005003	110	0	23.3822	0	0.00107179	-7.28613	down
ENSSSCG00000005005	208	0	37.6506	0	0.000466817	-8.20085	down
ENSSSCG00000005009	101	0	5.48536	0	0.00119693	-7.16381	down
ENSSSCG00000005015	55	0	1.19343	0	0.0026021	-6.29535	down
ENSSSCG00000005016	51	0	2.13715	0	0.00286131	-6.18785	down
ENSSSCG00000005020	128	0	3.06459	0	0.000880411	-7.50347	down
ENSSSCG00000005021	137	0	3.68592	0	0.000805901	-7.60098	down
ENSSSCG00000005024	432	26624	6.97651	455.449	0.00292752	6.41279	up
ENSSSCG00000005029	44	0	4.34878	0	0.00344083	-5.978	down
ENSSSCG00000005038	85	0	3.28863	0	0.00149481	-6.91688	down
ENSSSCG00000005041	55	0	1.79741	0	0.0026021	-6.29535	down
ENSSSCG00000005042	37	0	2.59748	0	0.00426235	-5.73235	down
ENSSSCG00000005053	55	0	1.44029	0	0.0026021	-6.29535	down
ENSSSCG00000005056	40	0	0.903365	0	0.0038722	-5.84279	down
ENSSSCG00000005058	37	0	1.3274	0	0.00426235	-5.73235	down
ENSSSCG00000005072	269	4	7.03324	0.128533	0.00586479	-5.43184	down
ENSSSCG00000005078	50	0	0.75612	0	0.00293326	-6.15968	down
ENSSSCG00000005081	21	0	0.426816	0	0.00838757	-4.93574	down
ENSSSCG00000005082	32	0	0.377728	0	0.00508851	-5.52713	down
ENSSSCG00000005083	72	0	1.6235	0	0.00184891	-6.67957	down
ENSSSCG00000005084	335	4	16.4128	0.208041	0.00444216	-5.74764	down
ENSSSCG00000005090	7	1781	0.548216	177.726	7.43596e-05	8.32186	up
ENSSSCG00000005095	87	0	1.90917	0	0.00145078	-6.95016	down
ENSSSCG00000005097	58	0	2.40588	0	0.0024334	-6.37102	down
ENSSSCG00000005098	20	0	0.43084	0	0.00887314	-4.86771	down
ENSSSCG00000005105	62	0	2.77354	0	0.00223639	-6.46611	down
ENSSSCG00000005109	0	756	0	22.0112	4.11259e-06	10.5283	up
ENSSSCG00000005113	24	4688	3.75057	609.139	0.000146636	8.03751	up
ENSSSCG00000005122	82	0	1.11097	0	0.00156539	-6.86548	down
ENSSSCG00000005124	46	0	1.08004	0	0.00325555	-6.04114	down
ENSSSCG00000005126	65	0	1.1538	0	0.00210618	-6.53353	down
ENSSSCG00000005127	26	0	0.912964	0	0.00652899	-5.23477	down
ENSSSCG00000005130	270	0	15.4594	0	0.000331285	-8.5761	down
ENSSSCG00000005150	67	0	2.70849	0	0.00202655	-6.57678	down
ENSSSCG00000005166	64	0	0.740119	0	0.00214808	-6.5114	down
ENSSSCG00000005171	21	0	0.603832	0	0.00838757	-4.93574	down
ENSSSCG00000005173	40	0	0.939467	0	0.0038722	-5.84279	down
ENSSSCG00000005174	219	0	8.24012	0	0.00043628	-8.27495	down
ENSSSCG00000005177	34	0	0.557918	0	0.00472691	-5.61275	down
ENSSSCG00000005178	197	11086	2.5649	121.142	0.00263755	6.27886	up
ENSSSCG00000005183	223	0	5.26199	0	0.000426031	-8.30098	down
ENSSSCG00000005184	21	0	0.996468	0	0.00838757	-4.93574	down
ENSSSCG00000005186	56	1863	0.762597	26.4326	0.00442502	5.50787	up
ENSSSCG00000005190	47	2419	1.60941	50.1084	0.00195407	6.13388	up
ENSSSCG00000005191	31	0	0.300531	0	0.00528794	-5.48233	down
ENSSSCG00000005194	24	0	0.703776	0	0.00717705	-5.12248	down
ENSSSCG00000005197	73	0	6.49886	0	0.00181663	-6.69928	down
ENSSSCG00000005204	64	0	1.05479	0	0.00214808	-6.5114	down
ENSSSCG00000005211	179	19830	9.0434	2830.03	0.000756794	7.25549	up
ENSSSCG00000005217	30	0	0.950379	0	0.00550145	-5.4361	down
ENSSSCG00000005221	55	0	8.54417	0	0.0026021	-6.29535	down
ENSSSCG00000005225	283	68701	98.9311	31586.2	0.00021163	8.38936	up
ENSSSCG00000005227	25	0	0.357185	0	0.00683962	-5.17972	down
ENSSSCG00000005229	109	0	1.78262	0	0.00108454	-7.27304	down
ENSSSCG00000005232	744	0	10.5385	0	8.67238e-05	-10.036	down
ENSSSCG00000005240	169	0	1.71807	0	0.000612761	-7.90242	down
ENSSSCG00000005241	35	0	1.43428	0	0.00456259	-5.65373	down
ENSSSCG00000005243	44	0	0.663121	0	0.00344083	-5.978	down
ENSSSCG00000005245	44	0	2.08192	0	0.00344083	-5.978	down
ENSSSCG00000005257	36	0	0.431713	0	0.004408	-5.69357	down
ENSSSCG00000005269	67	0	0.565941	0	0.00202655	-6.57678	down
ENSSSCG00000005274	1	36	0.0828253	2.22146	0.00417222	4.88647	up
ENSSSCG00000005285	129	0	9.31687	0	0.000871546	-7.51464	down
ENSSSCG00000005286	190	0	5.31316	0	0.00052565	-8.07073	down
ENSSSCG00000005300	309	0	4.41457	0	0.000277328	-8.77027	down
ENSSSCG00000005303	37	0	0.552386	0	0.00426235	-5.73235	down
ENSSSCG00000005305	62	0	0.56319	0	0.00223639	-6.46611	down
ENSSSCG00000005307	134	0	2.40879	0	0.000829472	-7.56921	down
ENSSSCG00000005311	137	0	3.61164	0	0.000805901	-7.60098	down
ENSSSCG00000005314	49	0	1.69016	0	0.00300844	-6.13094	down
ENSSSCG00000005315	22	0	0.871231	0	0.00794664	-5.00071	down
ENSSSCG00000005317	314	0	1.62281	0	0.000271519	-8.79338	down
ENSSSCG00000005318	148	0	3.82081	0	0.000728723	-7.71185	down
ENSSSCG00000005320	40	0	0.409107	0	0.0038722	-5.84279	down
ENSSSCG00000005344	41	0	1.0253	0	0.00375579	-5.8778	down
ENSSSCG00000005346	129	0	2.07358	0	0.000871546	-7.51464	down
ENSSSCG00000005350	112	0	9.57019	0	0.00104705	-7.31196	down
ENSSSCG00000005354	62	0	1.04109	0	0.00223639	-6.46611	down
ENSSSCG00000005364	284	0	4.46468	0	0.000309946	-8.64885	down
ENSSSCG00000005367	75	11132	0.789052	152.402	0.000335187	7.66967	up
ENSSSCG00000005373	8	4009	0.357868	135.062	2.1641e-05	9.31623	up
ENSSSCG00000005383	27	0	0.981	0	0.00624224	-5.2878	down
ENSSSCG00000005384	21	0	2.81833	0	0.00838757	-4.93574	down
ENSSSCG00000005387	57	0	0.885447	0	0.00248746	-6.34623	down
ENSSSCG00000005388	64	0	0.759319	0	0.00214808	-6.5114	down
ENSSSCG00000005389	131	0	4.30873	0	0.000854277	-7.53671	down
ENSSSCG00000005391	108	0	3.96061	0	0.00109756	-7.25983	down
ENSSSCG00000005423	941	4	33.2883	0.0762404	0.00116574	-7.23571	down
ENSSSCG00000005424	27	0	2.35231	0	0.00624224	-5.2878	down
ENSSSCG00000005436	249	7390	3.22589	168.124	0.00873587	5.35693	up
ENSSSCG00000005441	123	0	1.36242	0	0.000927207	-7.44631	down
ENSSSCG00000005442	19	0	1.59983	0	0.0094101	-4.79631	down
ENSSSCG00000005443	52	0	1.17776	0	0.00279239	-6.21549	down
ENSSSCG00000005444	46	0	1.31181	0	0.00325555	-6.04114	down
ENSSSCG00000005452	151	0	3.93365	0	0.00070989	-7.74067	down
ENSSSCG00000005453	17	455	4.03272	100.174	0.00467298	5.15449	up
ENSSSCG00000005455	19	0	0.0918862	0	0.0094101	-4.79631	down
ENSSSCG00000005462	134	0	10.4147	0	0.000829472	-7.56921	down
ENSSSCG00000005467	131	0	4.40797	0	0.000854277	-7.53671	down
ENSSSCG00000005471	55	0	1.61852	0	0.0026021	-6.29535	down
ENSSSCG00000005472	68	0	1.70798	0	0.00198869	-6.59793	down
ENSSSCG00000005477	77	0	0.725002	0	0.00169684	-6.77552	down
ENSSSCG00000005491	58	0	6.17145	0	0.0024334	-6.37102	down
ENSSSCG00000005492	10	200	0.300129	5.73913	0.00691369	4.69633	up
ENSSSCG00000005498	26	0	0.24888	0	0.00652899	-5.23477	down
ENSSSCG00000005501	71	0	1.31346	0	0.00188221	-6.65959	down
ENSSSCG00000005506	24	0	0.260288	0	0.00717705	-5.12248	down
ENSSSCG00000005514	173	0	8.81502	0	0.000594294	-7.93603	down
ENSSSCG00000005516	23	0	1.03313	0	0.00754472	-5.06288	down
ENSSSCG00000005524	36	0	0.544026	0	0.004408	-5.69357	down
ENSSSCG00000005528	24	0	1.89084	0	0.00717705	-5.12248	down
ENSSSCG00000005530	21	0	0.600737	0	0.00838757	-4.93574	down
ENSSSCG00000005532	25	0	1.18261	0	0.00683962	-5.17972	down
ENSSSCG00000005574	31	0	0.976309	0	0.00528794	-5.48233	down
ENSSSCG00000005582	1196	0	29.6519	0	4.61852e-05	-10.7204	down
ENSSSCG00000005587	205	0	4.33438	0	0.000475801	-8.17996	down
ENSSSCG00000005589	68	0	3.27458	0	0.00198869	-6.59793	down
ENSSSCG00000005590	90	0	6.99301	0	0.00138886	-6.99868	down
ENSSSCG00000005596	73	0	3.91122	0	0.00181663	-6.69928	down
ENSSSCG00000005597	24	0	0.512444	0	0.00717705	-5.12248	down
ENSSSCG00000005600	219	0	12.2611	0	0.00043628	-8.27495	down
ENSSSCG00000005601	2064	0	46.8581	0	2.23642e-05	-11.5072	down
ENSSSCG00000005602	279	0	3.17921	0	0.000317284	-8.62328	down
ENSSSCG00000005604	54	0	1.51249	0	0.00266294	-6.26921	down
ENSSSCG00000005617	61	0	1.49109	0	0.00228296	-6.44292	down
ENSSSCG00000005621	30	0	0.649491	0	0.00550145	-5.4361	down
ENSSSCG00000005625	27	0	0.498384	0	0.00624224	-5.2878	down
ENSSSCG00000005631	47	0	0.435088	0	0.00316935	-6.0717	down
ENSSSCG00000005640	40	0	0.637148	0	0.0038722	-5.84279	down
ENSSSCG00000005641	23	0	0.371938	0	0.00754472	-5.06288	down
ENSSSCG00000005645	65	0	1.53826	0	0.00210618	-6.53353	down
ENSSSCG00000005649	28	0	0.415091	0	0.00597681	-5.33895	down
ENSSSCG00000005651	541	0	5.67113	0	0.000132288	-9.57688	down
ENSSSCG00000005654	171	0	1.07525	0	0.000603404	-7.91932	down
ENSSSCG00000005656	620	9	9.36501	0.171995	0.00632087	-5.55841	down
ENSSSCG00000005667	82	0	0.781239	0	0.00156539	-6.86548	down
ENSSSCG00000005671	342	0	6.88643	0	0.000242582	-8.91634	down
ENSSSCG00000005688	24	0	1.33922	0	0.00717705	-5.12248	down
ENSSSCG00000005689	310	0	4.66768	0	0.000276149	-8.77492	down
ENSSSCG00000005706	63	0	0.510322	0	0.00219146	-6.48893	down
ENSSSCG00000005711	94	0	1.28573	0	0.00131319	-7.06093	down
ENSSSCG00000005715	220	0	2.10317	0	0.000433678	-8.2815	down
ENSSSCG00000005729	128	0	1.03603	0	0.000880411	-7.50347	down
ENSSSCG00000005733	100	0	1.13383	0	0.00121241	-7.14955	down
ENSSSCG00000005738	36	0	0.441583	0	0.004408	-5.69357	down
ENSSSCG00000005739	32	0	0.846408	0	0.00508851	-5.52713	down
ENSSSCG00000005743	19	0	0.147943	0	0.0094101	-4.79631	down
ENSSSCG00000005749	204	0	1.51689	0	0.000478863	-8.17293	down
ENSSSCG00000005753	135	0	1.04688	0	0.000821482	-7.57988	down
ENSSSCG00000005759	70	0	1.60362	0	0.00191657	-6.63933	down
ENSSSCG00000005774	21	0	0.311668	0	0.00838757	-4.93574	down
ENSSSCG00000005781	53	0	2.00084	0	0.00272632	-6.2426	down
ENSSSCG00000005782	30	0	2.2155	0	0.00550145	-5.4361	down
ENSSSCG00000005786	19	0	0.914261	0	0.0094101	-4.79631	down
ENSSSCG00000005833	270	4	9.23138	0.136511	0.00583746	-5.43718	down
ENSSSCG00000005841	64	0	1.01534	0	0.00214808	-6.5114	down
ENSSSCG00000005844	1	95	0.526026	27.3776	0.000802605	6.27377	up
ENSSSCG00000005846	40	0	0.537974	0	0.0038722	-5.84279	down
ENSSSCG00000005849	360	20108	8.95207	412.062	0.00327708	6.2704	up
ENSSSCG00000005890	159	4255	2.80477	69.0954	0.00897591	5.20539	up
ENSSSCG00000005901	28	0	0.578172	0	0.00597681	-5.33895	down
ENSSSCG00000005930	19	0	0.387368	0	0.0094101	-4.79631	down
ENSSSCG00000005934-2	56	0	2.62528	0	0.00254365	-6.32101	down
ENSSSCG00000005941	101	0	4.94747	0	0.00119693	-7.16381	down
ENSSSCG00000005944	153	0	4.44049	0	0.000697802	-7.75956	down
ENSSSCG00000005959	178	0	6.63694	0	0.000572542	-7.97697	down
ENSSSCG00000005965	85	0	1.83318	0	0.00149481	-6.91688	down
ENSSSCG00000005967	62	0	1.86991	0.00661486	0.00223639	-6.46611	down
ENSSSCG00000005970	65	0	1.55659	0	0.00210618	-6.53353	down
ENSSSCG00000005973	0	31	0	1.87073	0.00127997	5.94292	up
ENSSSCG00000005975	166	0	4.36803	0	0.000627282	-7.87669	down
ENSSSCG00000005976	359	0	29.8441	0	0.000227534	-8.98619	down
ENSSSCG00000005982	193	4	10.1234	0.211225	0.00886769	-4.95432	down
ENSSSCG00000005984	81	0	1.83941	0	0.00159022	-6.84793	down
ENSSSCG00000005987	26	0	0.583129	0	0.00652899	-5.23477	down
ENSSSCG00000005994	58	0	0.852564	0	0.0024334	-6.37102	down
ENSSSCG00000005998	103	0	3.46066	0	0.00116697	-7.1919	down
ENSSSCG00000006000	166	0	2.56898	0	0.000627282	-7.87669	down
ENSSSCG00000006001	248	0	4.82083	0	0.000370494	-8.45382	down
ENSSSCG00000006003	40	0	1.04892	0	0.0038722	-5.84279	down
ENSSSCG00000006009	40	0	1.04067	0	0.0038722	-5.84279	down
ENSSSCG00000006014	49	0	0.74094	0	0.00300844	-6.13094	down
ENSSSCG00000006024	127	0	3.08991	0	0.000889435	-7.49222	down
ENSSSCG00000006032	324	26173	19.8633	1087.56	0.00163487	6.80239	up
ENSSSCG00000006033	299	4	26.6705	0.229566	0.00513194	-5.584	down
ENSSSCG00000006035	169	0	12.5849	0	0.000612761	-7.90242	down
ENSSSCG00000006037	744	9	9.42843	0.106269	0.00501192	-5.82117	down
ENSSSCG00000006049	64	0	2.29284	0	0.00214808	-6.5114	down
ENSSSCG00000006058	73	0	1.27845	0	0.00181663	-6.69928	down
ENSSSCG00000006061	241	0	159.141	0	0.000384711	-8.41263	down
ENSSSCG00000006065	41	0	1.51882	0	0.00375579	-5.8778	down
ENSSSCG00000006067	260	0	13.3237	0	0.00034816	-8.5218	down
ENSSSCG00000006068	78	0	2.251	0	0.00166903	-6.79396	down
ENSSSCG00000006070	99	0	11.4435	0	0.00122825	-7.13516	down
ENSSSCG00000006071	105	0	0.859991	0	0.00113831	-7.21946	down
ENSSSCG00000006074	241	4	9.9069	0.158741	0.00673194	-5.2737	down
ENSSSCG00000006079	43	0	2.14583	0	0.00354052	-5.94537	down
ENSSSCG00000006081	375	4	28.4866	0.32139	0.00384656	-5.91005	down
ENSSSCG00000006082	27	0	1.27697	0	0.00624224	-5.2878	down
ENSSSCG00000006083	199	0	5.86638	0	0.000494706	-8.13726	down
ENSSSCG00000006084	423	88987	9.42903	1766.03	0.000315347	8.18396	up
ENSSSCG00000006087	72	0	4.6103	0	0.00184891	-6.67957	down
ENSSSCG00000006090	187	0	5.71577	0	0.000536727	-8.04786	down
ENSSSCG00000006092	32	0	0.780898	0	0.00508851	-5.52713	down
ENSSSCG00000006096	49	0	1.01677	0	0.00300844	-6.13094	down
ENSSSCG00000006100	336	4	3.16002	0.042025	0.00442534	-5.75194	down
ENSSSCG00000006101	23	0	0.620247	0	0.00754472	-5.06288	down
ENSSSCG00000006110	25	0	0.570762	0	0.00683962	-5.17972	down
ENSSSCG00000006120	34	0	1.13067	0	0.00472691	-5.61275	down
ENSSSCG00000006126	27	0	1.02364	0	0.00624224	-5.2878	down
ENSSSCG00000006134	39	0	1.22553	0	0.00399507	-5.80691	down
ENSSSCG00000006135	125	0	1.93669	0	0.000907978	-7.46945	down
ENSSSCG00000006136	24	1107	1.93153	71.0508	0.00197154	5.9557	up
ENSSSCG00000006140	41	0	0.761071	0	0.00375579	-5.8778	down
ENSSSCG00000006146	0	91	0	3.42032	0.000194463	7.48097	up
ENSSSCG00000006153	263	0	21.9242	0	0.000342942	-8.5383	down
ENSSSCG00000006154	30	0	1.10821	0	0.00550145	-5.4361	down
ENSSSCG00000006156	164	7937	6.00047	249.188	0.00324098	6.06027	up
ENSSSCG00000006162	59	0	2.15458	0	0.00238137	-6.39538	down
ENSSSCG00000006166	95	0	4.50152	0	0.0012954	-7.07609	down
ENSSSCG00000006169	101	0	0.444549	0	0.00119693	-7.16381	down
ENSSSCG00000006176	197	0	9.10166	0	0.000501303	-8.12274	down
ENSSSCG00000006177	69	0	4.73762	0	0.00195205	-6.61878	down
ENSSSCG00000006179	52	0	2.93012	0	0.00279239	-6.21549	down
ENSSSCG00000006192	42	0	2.40651	0	0.00364537	-5.91198	down
ENSSSCG00000006193	156	0	7.33628	0	0.000680333	-7.78745	down
ENSSSCG00000006194	124	0	2.42466	0	0.000917504	-7.45793	down
ENSSSCG00000006197	77	0	1.4619	0	0.00169684	-6.77552	down
ENSSSCG00000006201	244	12134	2.37553	110.019	0.00352873	6.10148	up
ENSSSCG00000006209	123	0	2.39829	0	0.000927207	-7.44631	down
ENSSSCG00000006225	25	988	4.59988	167.235	0.00261236	5.73447	up
ENSSSCG00000006227	81	0	5.31881	0	0.00159022	-6.84793	down
ENSSSCG00000006232	145	0	5.13936	0	0.000748448	-7.68245	down
ENSSSCG00000006233	79	0	2.07036	0	0.00164202	-6.81218	down
ENSSSCG00000006235	113	0	2.04716	0	0.00103506	-7.32471	down
ENSSSCG00000006236	75	0	1.69157	0	0.00175494	-6.7379	down
ENSSSCG00000006237	624	9	25.045	0.349151	0.00626957	-5.56768	down
ENSSSCG00000006238	25	0	0.570533	0	0.00683962	-5.17972	down
ENSSSCG00000006239	43	0	5.44467	0	0.00354052	-5.94537	down
ENSSSCG00000006246	19	0	6.57257	0	0.0094101	-4.79631	down
ENSSSCG00000006250	766	4	8.02683	0.0394858	0.00152598	-6.93911	down
ENSSSCG00000006261	303	0	8.30469	0	0.000284591	-8.74205	down
ENSSSCG00000006263	98	0	4.08031	0	0.00124446	-7.12061	down
ENSSSCG00000006267	296	16130	14.8278	1203.99	0.00320354	6.23418	up
ENSSSCG00000006274	474	18468	1.77331	61.6319	0.00678661	5.75146	up
ENSSSCG00000006276	74	0	3.98359	0	0.00178532	-6.71872	down
ENSSSCG00000006280	343	0	31.7278	0	0.000241649	-8.92055	down
ENSSSCG00000006282	205	0	4.66392	0	0.000475801	-8.17996	down
ENSSSCG00000006284	17	1207	0.304343	20.3385	0.000846288	6.56096	up
ENSSSCG00000006285	42	0	2.10816	0	0.00364537	-5.91198	down
ENSSSCG00000006287	25	0	0.655714	0	0.00683962	-5.17972	down
ENSSSCG00000006289	64	2027	0.529464	13.9045	0.00501881	5.43917	up
ENSSSCG00000006301	216	0	4.50354	0	0.000444254	-8.25512	down
ENSSSCG00000006302	221	0	17.5583	0	0.000431102	-8.28803	down
ENSSSCG00000006304	46	0	1.12809	0	0.00325555	-6.04114	down
ENSSSCG00000006306	21	0	0.785687	0	0.00838757	-4.93574	down
ENSSSCG00000006307	26	0	0.184809	0	0.00652899	-5.23477	down
ENSSSCG00000006309	123	0	5.37405	0	0.000927207	-7.44631	down
ENSSSCG00000006310	80	0	1.74299	0	0.00161576	-6.83016	down
ENSSSCG00000006312	23	0	0.435933	0	0.00754472	-5.06288	down
ENSSSCG00000006319	44	0	0.646983	0	0.00344083	-5.978	down
ENSSSCG00000006323	48	0	2.62359	0	0.00308706	-6.10163	down
ENSSSCG00000006324	233	0	4.78745	0	0.000402169	-8.36407	down
ENSSSCG00000006325	48	0	4.69006	0	0.00308706	-6.10163	down
ENSSSCG00000006335	43	0	1.0642	0	0.00354052	-5.94537	down
ENSSSCG00000006350	40	6238	2.63994	526.394	0.000253421	7.72928	up
ENSSSCG00000006354	31	0	0.374986	0	0.00528794	-5.48233	down
ENSSSCG00000006357	1026	58366	98.5447	5001.41	0.00454371	6.29862	up
ENSSSCG00000006358	78	0	1.90785	0	0.00166903	-6.79396	down
ENSSSCG00000006360	27	0	0.171588	0	0.00624224	-5.2878	down
ENSSSCG00000006363	314	0	14.3425	0	0.000271519	-8.79338	down
ENSSSCG00000006364	53	0	2.20045	0	0.00272632	-6.2426	down
ENSSSCG00000006366	118	0	12.5899	0	0.000978539	-7.38679	down
ENSSSCG00000006369	102	0	1.50682	0	0.00118178	-7.17792	down
ENSSSCG00000006374	22	0	0.454431	0	0.00794664	-5.00071	down
ENSSSCG00000006375	140	0	4.09953	0	0.000783478	-7.63207	down
ENSSSCG00000006376	131	6566	2.53414	118.688	0.00282826	6.10928	up
ENSSSCG00000006381	278	0	4.24713	0	0.000318788	-8.61812	down
ENSSSCG00000006385	14	341	0.273106	4.9285	0.00526822	5.00671	up
ENSSSCG00000006386	1433	9	14.1396	0.0839494	0.00214819	-6.76617	down
ENSSSCG00000006388	818	0	13.9442	0	7.64741e-05	-10.1727	down
ENSSSCG00000006390	25	0	0.663169	0	0.00683962	-5.17972	down
ENSSSCG00000006394	73	0	1.80903	0	0.00181663	-6.69928	down
ENSSSCG00000006395	57	0	2.01155	0	0.00248746	-6.34623	down
ENSSSCG00000006398	14	314	0.566153	10.8467	0.00604941	4.88789	up
ENSSSCG00000006455	49	0	0.766444	0	0.00300844	-6.13094	down
ENSSSCG00000006456	69	0	8.04643	0	0.00195205	-6.61878	down
ENSSSCG00000006457	77	0	1.77876	0	0.00169684	-6.77552	down
ENSSSCG00000006461	29	0	0.27217	0	0.00573052	-5.38834	down
ENSSSCG00000006462	68	0	1.39988	0	0.00198869	-6.59793	down
ENSSSCG00000006467	180	0	2.85841	0	0.000564228	-7.99303	down
ENSSSCG00000006468	135	0	1.44705	0	0.000821482	-7.57988	down
ENSSSCG00000006469	65	0	2.50963	0	0.00210618	-6.53353	down
ENSSSCG00000006470	24	0	0.664513	0	0.00717705	-5.12248	down
ENSSSCG00000006472	26	0	0.994187	0	0.00652899	-5.23477	down
ENSSSCG00000006481	35	0	0.571366	0	0.00456259	-5.65373	down
ENSSSCG00000006486	63	0	7.18802	0	0.00219146	-6.48893	down
ENSSSCG00000006488	60	0	3.04495	0	0.00233126	-6.41935	down
ENSSSCG00000006494	38	0	0.456525	0	0.00412492	-5.77011	down
ENSSSCG00000006495	56	0	1.37028	0	0.00254365	-6.32101	down
ENSSSCG00000006508	380	4	2.67513	0.0190126	0.00378191	-5.92912	down
ENSSSCG00000006519	49	0	0.987578	0	0.00300844	-6.13094	down
ENSSSCG00000006520	19	0	0.57785	0	0.0094101	-4.79631	down
ENSSSCG00000006522	700	9	11.9213	0.125622	0.00541743	-5.73331	down
ENSSSCG00000006527	24	0	4.70099	0	0.00717705	-5.12248	down
ENSSSCG00000006536	37	0	0.35321	0	0.00426235	-5.73235	down
ENSSSCG00000006538	25	0	3.38682	0	0.00683962	-5.17972	down
ENSSSCG00000006539	27	0	0.395207	0	0.00624224	-5.2878	down
ENSSSCG00000006543	210	0	1.55309	0	0.000460991	-8.21461	down
ENSSSCG00000006544	264	0	7.93064	0	0.000341233	-8.54377	down
ENSSSCG00000006571	53	0	0.541278	0	0.00272632	-6.2426	down
ENSSSCG00000006590	154	0	22.0516	0	0.000691892	-7.76892	down
ENSSSCG00000006604	168	0	3.2417	0	0.000617535	-7.8939	down
ENSSSCG00000006625	55	0	0.742134	0	0.0026021	-6.29535	down
ENSSSCG00000006628	411	0	20.1677	0	0.000190297	-9.18098	down
ENSSSCG00000006632	25	0	1.13049	0	0.00683962	-5.17972	down
ENSSSCG00000006634	95	0	4.10136	0	0.0012954	-7.07609	down
ENSSSCG00000006636	88	0	2.02388	0	0.00142961	-6.96651	down
ENSSSCG00000006638	335	0	10.6213	0	0.000249294	-8.88657	down
ENSSSCG00000006639	34	0	1.42072	0	0.00472691	-5.61275	down
ENSSSCG00000006641	19	0	0.341036	0	0.0094101	-4.79631	down
ENSSSCG00000006644	82	0	1.56943	0	0.00156539	-6.86548	down
ENSSSCG00000006649	68	0	2.97829	0	0.00198869	-6.59793	down
ENSSSCG00000006650	241	0	18.166	0	0.000384711	-8.41263	down
ENSSSCG00000006651	235	0	2.17127	0	0.000397676	-8.37636	down
ENSSSCG00000006653	136	0	3.7025	0	0.000813626	-7.59047	down
ENSSSCG00000006659	90	0	4.16746	0	0.00138886	-6.99868	down
ENSSSCG00000006663	248	0	1.50171	0	0.000370494	-8.45382	down
ENSSSCG00000006667	19	0	1.10144	0	0.0094101	-4.79631	down
ENSSSCG00000006678	31	0	1.7297	0	0.00528794	-5.48233	down
ENSSSCG00000006681	427	0	8.0597	0	0.000180928	-9.23599	down
ENSSSCG00000006689	22	0	0.258075	0	0.00794664	-5.00071	down
ENSSSCG00000006694	55	0	2.54295	0	0.0026021	-6.29535	down
ENSSSCG00000006698	34	0	0.315425	0	0.00472691	-5.61275	down
ENSSSCG00000006702	23	0	0.29022	0	0.00754472	-5.06288	down
ENSSSCG00000006703	42	0	2.46906	0	0.00364537	-5.91198	down
ENSSSCG00000006707	53	0	0.588935	0	0.00272632	-6.2426	down
ENSSSCG00000006709	97	0	0.589008	0	0.00126104	-7.10592	down
ENSSSCG00000006727	44	0	0.682069	0	0.00344083	-5.978	down
ENSSSCG00000006735-2	20	0	0.144998	0	0.00887314	-4.86771	down
ENSSSCG00000006736	266	4	5.39424	0.0616921	0.00594814	-5.4157	down
ENSSSCG00000006738	26	0	1.89156	0	0.00652899	-5.23477	down
ENSSSCG00000006740	254	31149	3.04332	309.723	0.000708111	7.40379	up
ENSSSCG00000006753	186	0	12.8971	0	0.000540511	-8.04015	down
ENSSSCG00000006755	67	0	1.48798	0	0.00202655	-6.57678	down
ENSSSCG00000006763	82	0	2.52617	0	0.00156539	-6.86548	down
ENSSSCG00000006766	23	0	0.444006	0	0.00754472	-5.06288	down
ENSSSCG00000006767	247	0	1.76769	0	0.000372468	-8.448	down
ENSSSCG00000006771	62	0	3.32389	0	0.00223639	-6.46611	down
ENSSSCG00000006776	50	0	0.721024	0	0.00293326	-6.15968	down
ENSSSCG00000006779	258	24920	11.8392	1174.67	0.00109662	7.05944	up
ENSSSCG00000006780	27	0	0.241021	0	0.00624224	-5.2878	down
ENSSSCG00000006783	112	0	2.37126	0	0.00104705	-7.31196	down
ENSSSCG00000006793	56	0	1.79237	0	0.00254365	-6.32101	down
ENSSSCG00000006796	31	0	1.07105	0	0.00528794	-5.48233	down
ENSSSCG00000006799	75	0	1.41745	0	0.00175494	-6.7379	down
ENSSSCG00000006802	19	0	0.678201	0	0.0094101	-4.79631	down
ENSSSCG00000006807	64	0	8.13822	0	0.00214808	-6.5114	down
ENSSSCG00000006815	47	0	1.68233	0	0.00316935	-6.0717	down
ENSSSCG00000006816	783	13	11.6501	0.211514	0.00811713	-5.3884	down
ENSSSCG00000006824	155	0	3.61945	0	0.00068607	-7.77821	down
ENSSSCG00000006830	135	0	7.85928	0	0.000821482	-7.57988	down
ENSSSCG00000006832	32	0	0.785682	0	0.00508851	-5.52713	down
ENSSSCG00000006835	94	0	3.11022	0	0.00131319	-7.06093	down
ENSSSCG00000006836	57	0	0.92019	0	0.00248746	-6.34623	down
ENSSSCG00000006837	197	0	32.3319	0	0.000501303	-8.12274	down
ENSSSCG00000006841	127	0	1.83868	0	0.000889435	-7.49222	down
ENSSSCG00000006843	126	0	2.66881	0	0.000898623	-7.48088	down
ENSSSCG00000006846	22	0	1.35687	0	0.00794664	-5.00071	down
ENSSSCG00000006850	52	0	3.35136	0	0.00279239	-6.21549	down
ENSSSCG00000006851	70	0	2.55036	0	0.00191657	-6.63933	down
ENSSSCG00000006852	62	0	1.03305	0	0.00223639	-6.46611	down
ENSSSCG00000006857	5	437	0.0659103	5.60384	0.000516761	6.72944	up
ENSSSCG00000006862	811	4	19.9864	0.11597	0.00141627	-7.02139	down
ENSSSCG00000006865	89	0	3.60674	0	0.00140898	-6.98269	down
ENSSSCG00000006866	73	0	2.35206	0	0.00181663	-6.69928	down
ENSSSCG00000006870	45	0	2.02198	0	0.00334595	-6.00992	down
ENSSSCG00000006872	214	0	2.7172	0	0.000449713	-8.24174	down
ENSSSCG00000006873	188	0	6.73571	0	0.00053299	-8.05552	down
ENSSSCG00000006874	1	1344	0.0258011	19.1007	6.58582e-06	10.089	up
ENSSSCG00000006878	164	0	2.30778	0	0.000637301	-7.85928	down
ENSSSCG00000006885	20	0	2.8231	0	0.00887314	-4.86771	down
ENSSSCG00000006890	145	0	1.03548	0	0.000748448	-7.68245	down
ENSSSCG00000006891	78	0	4.80942	0	0.00166903	-6.79396	down
ENSSSCG00000006892	192	0	2.21828	0	0.000518486	-8.08578	down
ENSSSCG00000006894	150	4424	2.04439	54.4469	0.00745808	5.34526	up
ENSSSCG00000006897	85	2305	5.80086	65.2034	0.00716004	5.21907	up
ENSSSCG00000006901	382	0	12.9623	0	0.000209617	-9.07561	down
ENSSSCG00000006904	26	0	1.56294	0	0.00652899	-5.23477	down
ENSSSCG00000006913	206	0	2.32825	0	0.000472773	-8.18696	down
ENSSSCG00000006917	134	0	1.41983	0	0.000829472	-7.56921	down
ENSSSCG00000006926	92	0	5.46933	0	0.0013501	-7.03014	down
ENSSSCG00000006927	118	0	1.16008	0	0.000978539	-7.38679	down
ENSSSCG00000006928	21	0	1.1735	0	0.00838757	-4.93574	down
ENSSSCG00000006939	361	4	32.5924	0.48808	0.00403828	-5.85526	down
ENSSSCG00000006950	36	0	0.66882	0	0.004408	-5.69357	down
ENSSSCG00000006954	85	0	2.12438	0	0.00149481	-6.91688	down
ENSSSCG00000006968	50	0	1.58592	0	0.00293326	-6.15968	down
ENSSSCG00000006983	41	0	1.40473	0	0.00375579	-5.8778	down
ENSSSCG00000006985	27	0	0.601306	0	0.00624224	-5.2878	down
ENSSSCG00000006993	130	0	8.30718	0	0.000862836	-7.52572	down
ENSSSCG00000006994	333	0	10.5925	0	0.000251271	-8.87795	down
ENSSSCG00000006996	36	0	3.38439	0	0.004408	-5.69357	down
ENSSSCG00000007000	42	0	0.167248	0	0.00364537	-5.91198	down
ENSSSCG00000007007	79	0	4.01339	0	0.00164202	-6.81218	down
ENSSSCG00000007023	302	0	45.2018	0	0.000285834	-8.73729	down
ENSSSCG00000007030	47	0	0.712698	0	0.00316935	-6.0717	down
ENSSSCG00000007033	19	0	0.249121	0	0.0094101	-4.79631	down
ENSSSCG00000007034	35	0	0.960187	0	0.00456259	-5.65373	down
ENSSSCG00000007043	88	0	2.98071	0	0.00142961	-6.96651	down
ENSSSCG00000007046	46	0	0.866785	0	0.00325555	-6.04114	down
ENSSSCG00000007047	29	0	1.33015	0	0.00573052	-5.38834	down
ENSSSCG00000007048	31	842	2.5656	116.298	0.00528349	5.2013	up
ENSSSCG00000007052	30	0	0.298213	0	0.00550145	-5.4361	down
ENSSSCG00000007056	131	0	2.07377	0	0.000854277	-7.53671	down
ENSSSCG00000007058	21	0	0.257348	0	0.00838757	-4.93574	down
ENSSSCG00000007063	240	0	6.21705	0	0.00038682	-8.40665	down
ENSSSCG00000007067	44	0	0.450908	0	0.00344083	-5.978	down
ENSSSCG00000007077	112	0	1.81292	0	0.00104705	-7.31196	down
ENSSSCG00000007078	44	0	1.87665	0	0.00344083	-5.978	down
ENSSSCG00000007085	175	0	9.44582	0	0.000585422	-7.95255	down
ENSSSCG00000007088	394	0	13.3851	0	0.000201224	-9.12015	down
ENSSSCG00000007092	55	0	0.53469	0	0.0026021	-6.29535	down
ENSSSCG00000007094	63	0	1.55646	0	0.00219146	-6.48893	down
ENSSSCG00000007098	65	0	2.16502	0	0.00210618	-6.53353	down
ENSSSCG00000007103	37	0	5.83424	0	0.00426235	-5.73235	down
ENSSSCG00000007105	37	0	2.98924	0	0.00426235	-5.73235	down
ENSSSCG00000007109	278	4	4.84639	0.0695863	0.00562659	-5.47919	down
ENSSSCG00000007115	149	0	2.09249	0	0.000722349	-7.72152	down
ENSSSCG00000007125	20	0	4.70507	0	0.00887314	-4.86771	down
ENSSSCG00000007132	28	0	0.257499	0	0.00597681	-5.33895	down
ENSSSCG00000007133	96	0	1.33362	0	0.00127802	-7.09108	down
ENSSSCG00000007140	91	0	2.59332	0	0.00136924	-7.0145	down
ENSSSCG00000007142	42	0	1.2744	0	0.00364537	-5.91198	down
ENSSSCG00000007151	52	0	0.832564	0	0.00279239	-6.21549	down
ENSSSCG00000007155	39	0	0.83203	0	0.00399507	-5.80691	down
ENSSSCG00000007160	49	0	1.23045	0	0.00300844	-6.13094	down
ENSSSCG00000007162	194	0	3.43988	0	0.000511491	-8.10068	down
ENSSSCG00000007165	686	0	23.7786	0	9.65778e-05	-9.91906	down
ENSSSCG00000007166	115	0	2.16716	0	0.00101178	-7.34986	down
ENSSSCG00000007169	47	0	6.23648	0	0.00316935	-6.0717	down
ENSSSCG00000007178	21	0	1.6373	0	0.00838757	-4.93574	down
ENSSSCG00000007187	95	0	1.25274	0	0.0012954	-7.07609	down
ENSSSCG00000007203	397	4	4.04012	0.0499037	0.00357568	-5.99215	down
ENSSSCG00000007218	108	0	6.86765	0	0.00109756	-7.25983	down
ENSSSCG00000007228	47	0	3.69052	0	0.00316935	-6.0717	down
ENSSSCG00000007229	24	0	2.09442	0	0.00717705	-5.12248	down
ENSSSCG00000007246	85	0	1.09417	0	0.00149481	-6.91688	down
ENSSSCG00000007247	232	10872	1.61579	69.0915	0.00385277	6.01559	up
ENSSSCG00000007248	23	0	0.158475	0	0.00754472	-5.06288	down
ENSSSCG00000007249	21	0	0.156012	0	0.00838757	-4.93574	down
ENSSSCG00000007272	199	0	7.68015	0	0.000494706	-8.13726	down
ENSSSCG00000007275	74	0	1.53321	0	0.00178532	-6.71872	down
ENSSSCG00000007279	373	0	20.413	0	0.000216324	-9.04127	down
ENSSSCG00000007281	99	0	3.50433	0	0.00122825	-7.13516	down
ENSSSCG00000007282	148	0	8.72059	0	0.000728723	-7.71185	down
ENSSSCG00000007286	49	0	0.441162	0	0.00300844	-6.13094	down
ENSSSCG00000007287	113	0	1.05177	0	0.00103506	-7.32471	down
ENSSSCG00000007289	156	0	2.33318	0	0.000680333	-7.78745	down
ENSSSCG00000007307	88	0	2.74229	0	0.00142961	-6.96651	down
ENSSSCG00000007308	78	0	7.99694	0	0.00166903	-6.79396	down
ENSSSCG00000007309	397	38221	12.415	1198.29	0.00127732	7.0561	up
ENSSSCG00000007313	157	0	5.44157	0	0.000674679	-7.79662	down
ENSSSCG00000007314	82	0	1.0569	0	0.00156539	-6.86548	down
ENSSSCG00000007323	21	0	0.202414	0	0.00838757	-4.93574	down
ENSSSCG00000007324	22	0	0.27338	0	0.00794664	-5.00071	down
ENSSSCG00000007331	835	4	15.4866	0.076572	0.00136326	-7.06343	down
ENSSSCG00000007340	22	0	0.220581	0	0.00794664	-5.00071	down
ENSSSCG00000007342	80	0	1.28629	0	0.00161576	-6.83016	down
ENSSSCG00000007347	54	0	0.721973	0	0.00266294	-6.26921	down
ENSSSCG00000007352	57	0	1.39479	0	0.00248746	-6.34623	down
ENSSSCG00000007360	37	0	0.232615	0	0.00426235	-5.73235	down
ENSSSCG00000007361	211	0	16.5317	0	0.000458125	-8.22144	down
ENSSSCG00000007362	87	0	3.51148	0	0.00145078	-6.95016	down
ENSSSCG00000007364	113	0	4.50617	0	0.00103506	-7.32471	down
ENSSSCG00000007368	189	0	11.5458	0	0.000529298	-8.06315	down
ENSSSCG00000007371	21	0	0.16704	0	0.00838757	-4.93574	down
ENSSSCG00000007373	31	0	0.550793	0	0.00528794	-5.48233	down
ENSSSCG00000007375	210	0	3.27063	0	0.000460991	-8.21461	down
ENSSSCG00000007381	826	0	16.3602	0	7.5493e-05	-10.1867	down
ENSSSCG00000007386	50	0	3.31378	0	0.00293326	-6.15968	down
ENSSSCG00000007395	67	0	1.75971	0	0.00202655	-6.57678	down
ENSSSCG00000007419	23	11027	5.74193	1756.41	2.80324e-05	9.33101	up
ENSSSCG00000007422	24	0	0.931522	0	0.00717705	-5.12248	down
ENSSSCG00000007425	19	0	0.43385	0	0.0094101	-4.79631	down
ENSSSCG00000007431	175	0	4.20373	0	0.000585422	-7.95255	down
ENSSSCG00000007435	48	0	7.24976	0	0.00308706	-6.10163	down
ENSSSCG00000007436	32	870	0.714902	17.4848	0.00532071	5.20367	up
ENSSSCG00000007438	198	0	2.55995	0	0.000497986	-8.13002	down
ENSSSCG00000007440	44	0	1.49822	0	0.00344083	-5.978	down
ENSSSCG00000007453	99	0	15.5899	0	0.00122825	-7.13516	down
ENSSSCG00000007454	56	0	0.716093	0	0.00254365	-6.32101	down
ENSSSCG00000007458	431	9	4.56544	0.0922576	0.00997123	-5.03455	down
ENSSSCG00000007466	24	0	1.53072	0	0.00717705	-5.12248	down
ENSSSCG00000007473	118	0	1.42788	0	0.000978539	-7.38679	down
ENSSSCG00000007474	42	0	4.43722	0	0.00364537	-5.91198	down
ENSSSCG00000007478	56	0	0.376359	0	0.00254365	-6.32101	down
ENSSSCG00000007482	44	6247	0.170782	20.609	0.000308996	7.59614	up
ENSSSCG00000007484	38	0	1.01383	0	0.00412492	-5.77011	down
ENSSSCG00000007485	33	0	0.493215	0	0.00490188	-5.57058	down
ENSSSCG00000007487	4	250	0.288839	12.8826	0.00095659	6.2028	up
ENSSSCG00000007494	49	0	1.86148	0	0.00300844	-6.13094	down
ENSSSCG00000007498	81	0	5.60108	0	0.00159022	-6.84793	down
ENSSSCG00000007513	80	0	0.575429	0	0.00161576	-6.83016	down
ENSSSCG00000007514	453	0	10.4603	0	0.000167324	-9.32112	down
ENSSSCG00000007516	52	0	0.854681	0	0.00279239	-6.21549	down
ENSSSCG00000007521	34	0	1.38829	0	0.00472691	-5.61275	down
ENSSSCG00000007522	120	0	3.88848	0	0.000957423	-7.41089	down
ENSSSCG00000007525	43	0	1.13945	0	0.00354052	-5.94537	down
ENSSSCG00000007540	73	0	1.18585	0	0.00181663	-6.69928	down
ENSSSCG00000007543	70	0	4.47214	0	0.00191657	-6.63933	down
ENSSSCG00000007544	19	0	0.24166	0	0.0094101	-4.79631	down
ENSSSCG00000007568	257	0	3.99675	0	0.000353519	-8.5051	down
ENSSSCG00000007572	20	0	0.56467	0	0.00887314	-4.86771	down
ENSSSCG00000007574	30	0	0.177146	0	0.00550145	-5.4361	down
ENSSSCG00000007580	20	0	0.178276	0	0.00887314	-4.86771	down
ENSSSCG00000007589	408	0	7.20143	0	0.000192149	-9.17043	down
ENSSSCG00000007592	60	0	2.21444	0	0.00233126	-6.41935	down
ENSSSCG00000007599	56	0	0.346827	0	0.00254365	-6.32101	down
ENSSSCG00000007606	49	0	0.211457	0	0.00300844	-6.13094	down
ENSSSCG00000007609	22	0	0.598867	0	0.00794664	-5.00071	down
ENSSSCG00000007643	20	0	0.362379	0	0.00887314	-4.86771	down
ENSSSCG00000007659	66	0	0.974785	0	0.0020657	-6.55532	down
ENSSSCG00000007664	19	0	0.442647	0	0.0094101	-4.79631	down
ENSSSCG00000007674	0	63	0.00447888	0.284657	0.000374128	6.95404	up
ENSSSCG00000007679	42	0	2.60986	0	0.00364537	-5.91198	down
ENSSSCG00000007692	289	0	4.97656	0	0.0003029	-8.67396	down
ENSSSCG00000007700	86	0	0.601458	0	0.00147251	-6.93362	down
ENSSSCG00000007722	53	0	1.89609	0	0.00272632	-6.2426	down
ENSSSCG00000007726	107	0	117.623	0	0.00111085	-7.2465	down
ENSSSCG00000007727	35	0	0.368359	0	0.00456259	-5.65373	down
ENSSSCG00000007737	207	0	7.17692	0	0.000469778	-8.19392	down
ENSSSCG00000007743	261	0	13.8318	0	0.000346406	-8.52732	down
ENSSSCG00000007757	21	0	0.736266	0	0.00838757	-4.93574	down
ENSSSCG00000007763	61	0	1.80384	0	0.00228296	-6.44292	down
ENSSSCG00000007768	136	0	4.04486	0	0.000813626	-7.59047	down
ENSSSCG00000007770	53	0	1.22161	0	0.00272632	-6.2426	down
ENSSSCG00000007782	33	0	0.181341	0	0.00490188	-5.57058	down
ENSSSCG00000007786	23	0	0.279823	0	0.00754472	-5.06288	down
ENSSSCG00000007788	926	9	19.807	0.163509	0.00378461	-6.13661	down
ENSSSCG00000007795	95	0	2.35292	0	0.0012954	-7.07609	down
ENSSSCG00000007797	113	0	1.26604	0	0.00103506	-7.32471	down
ENSSSCG00000007798	17	451	0.202782	4.26714	0.00474359	5.14176	up
ENSSSCG00000007803	40	0	1.02783	0	0.0038722	-5.84279	down
ENSSSCG00000007808	21	0	0.24873	0	0.00838757	-4.93574	down
ENSSSCG00000007811	56	0	1.82372	0	0.00254365	-6.32101	down
ENSSSCG00000007814	29	0	1.11794	0	0.00573052	-5.38834	down
ENSSSCG00000007815	87	0	0.439554	0	0.00145078	-6.95016	down
ENSSSCG00000007816	26	0	0.48205	0	0.00652899	-5.23477	down
ENSSSCG00000007817	22	0	0.526775	0	0.00794664	-5.00071	down
ENSSSCG00000007833	57	0	2.43514	0	0.00248746	-6.34623	down
ENSSSCG00000007839	90	0	0.716765	0	0.00138886	-6.99868	down
ENSSSCG00000007847	284	4	6.89534	0.0700558	0.00547701	-5.50992	down
ENSSSCG00000007848	252	4	4.42236	0.0743161	0.00636606	-5.33791	down
ENSSSCG00000007849	650	9	24.8423	0.294449	0.0059531	-5.62651	down
ENSSSCG00000007850	33	0	0.576449	0	0.00490188	-5.57058	down
ENSSSCG00000007853	72	0	6.47633	0	0.00184891	-6.67957	down
ENSSSCG00000007854	78	0	1.74433	0	0.00166903	-6.79396	down
ENSSSCG00000007855	332	0	6.25433	0	0.000252271	-8.87362	down
ENSSSCG00000007860	63	0	2.31611	0	0.00219146	-6.48893	down
ENSSSCG00000007864	40	0	0.255908	0	0.0038722	-5.84279	down
ENSSSCG00000007866	64	0	1.04457	0	0.00214808	-6.5114	down
ENSSSCG00000007874	27	0	0.925548	0	0.00624224	-5.2878	down
ENSSSCG00000007878	321	4	50.8905	0.188439	0.00469002	-5.68619	down
ENSSSCG00000007879	45	0	1.43331	0	0.00334595	-6.00992	down
ENSSSCG00000007895	104	0	1.70008	0	0.00115249	-7.20575	down
ENSSSCG00000007901	25	0	1.33094	0	0.00683962	-5.17972	down
ENSSSCG00000007924	125	0	3.51057	0	0.000907978	-7.46945	down
ENSSSCG00000007931	128	0	3.41949	0	0.000880411	-7.50347	down
ENSSSCG00000007947	22	0	2.41991	0	0.00794664	-5.00071	down
ENSSSCG00000007964	110	0	1.4215	0	0.00107179	-7.28613	down
ENSSSCG00000007978	164	0	25.8071	0	0.000637301	-7.85928	down
ENSSSCG00000007979	47	0	0.449855	0	0.00316935	-6.0717	down
ENSSSCG00000008048	158	0	8.51194	0	0.000669107	-7.80574	down
ENSSSCG00000008056	598	4	36.3401	0.219152	0.00210686	-6.58229	down
ENSSSCG00000008069	101	0	1.9079	0	0.00119693	-7.16381	down
ENSSSCG00000008070	40	0	4.18169	0	0.0038722	-5.84279	down
ENSSSCG00000008072	22	0	2.39681	0	0.00794664	-5.00071	down
ENSSSCG00000008080	83	0	0.643572	0	0.00154122	-6.88282	down
ENSSSCG00000008089	28	0	0.536676	0	0.00597681	-5.33895	down
ENSSSCG00000008097	23	0	0.20759	0	0.00754472	-5.06288	down
ENSSSCG00000008103	532	0	13.6263	0	0.000135259	-9.5527	down
ENSSSCG00000008109	25	0	4.31203	0	0.00683962	-5.17972	down
ENSSSCG00000008113	224	13214	7.06836	367.296	0.00253226	6.3475	up
ENSSSCG00000008127	140	0	1.84923	0	0.000783478	-7.63207	down
ENSSSCG00000008128	60	0	2.16451	0	0.00233126	-6.41935	down
ENSSSCG00000008132	146	0	3.78996	0	0.00074177	-7.69232	down
ENSSSCG00000008135	45	0	1.38357	0	0.00334595	-6.00992	down
ENSSSCG00000008136	671	13	3.86093	0.0765821	0.00984927	-5.16592	down
ENSSSCG00000008137	189	0	5.45108	0	0.000529298	-8.06315	down
ENSSSCG00000008143	214	11268	5.26659	214.828	0.00305147	6.18335	up
ENSSSCG00000008150	39	0	7.59812	0	0.00399507	-5.80691	down
ENSSSCG00000008162	21	0	0.536126	0	0.00838757	-4.93574	down
ENSSSCG00000008164	242	0	1.36997	0	0.000382622	-8.41859	down
ENSSSCG00000008165	51	0	1.7911	0	0.00286131	-6.18785	down
ENSSSCG00000008167	75	0	2.05965	0	0.00175494	-6.7379	down
ENSSSCG00000008168	52	0	1.51568	0	0.00279239	-6.21549	down
ENSSSCG00000008169	31	0	0.53488	0	0.00528794	-5.48233	down
ENSSSCG00000008172	111	0	4.43964	0	0.00105929	-7.29911	down
ENSSSCG00000008180	619	61761	4.10902	369.672	0.00139464	7.10855	up
ENSSSCG00000008183	52	0	3.85664	0	0.00279239	-6.21549	down
ENSSSCG00000008185	23	779	1.71333	52.0914	0.00334616	5.50862	up
ENSSSCG00000008186	155	0	3.5614	0	0.00068607	-7.77821	down
ENSSSCG00000008187	54	0	1.07964	0	0.00266294	-6.26921	down
ENSSSCG00000008188	169	0	6.28588	0	0.000612761	-7.90242	down
ENSSSCG00000008190	34	0	0.317858	0	0.00472691	-5.61275	down
ENSSSCG00000008192	189	0	1.99151	0	0.000529298	-8.06315	down
ENSSSCG00000008194	242	0	3.05321	0	0.000382622	-8.41859	down
ENSSSCG00000008195	533	0	33.4616	0	0.000134923	-9.55541	down
ENSSSCG00000008200	46	0	2.08448	0	0.00325555	-6.04114	down
ENSSSCG00000008201	31	0	0.362412	0	0.00528794	-5.48233	down
ENSSSCG00000008207	133	0	3.37102	0	0.000837599	-7.55846	down
ENSSSCG00000008208	234	4	3.20763	0.0591878	0.00698442	-5.23131	down
ENSSSCG00000008216	261	0	3.0022	0	0.000346406	-8.52732	down
ENSSSCG00000008221	468	0	4.04752	0	0.000160266	-9.36805	down
ENSSSCG00000008222	316	4	12.7605	0.189265	0.00478447	-5.66359	down
ENSSSCG00000008225	94	2852	3.42396	206.384	0.00610085	5.38216	up
ENSSSCG00000008233	41	0	0.530529	0	0.00375579	-5.8778	down
ENSSSCG00000008236	74	0	2.52671	0	0.00178532	-6.71872	down
ENSSSCG00000008238	26	0	1.22529	0	0.00652899	-5.23477	down
ENSSSCG00000008239	422	0	20.0025	0	0.000183768	-9.21902	down
ENSSSCG00000008242	737	4	19.9385	0.139171	0.00160485	-6.88348	down
ENSSSCG00000008245	522	0	31.3655	0	0.0001387	-9.52537	down
ENSSSCG00000008247	193	0	9.58911	0	0.000514967	-8.09325	down
ENSSSCG00000008261	77	0	0.998941	0	0.00169684	-6.77552	down
ENSSSCG00000008263	24	0	1.59371	0	0.00717705	-5.12248	down
ENSSSCG00000008270	187	4	5.85632	0.121976	0.00921854	-4.90893	down
ENSSSCG00000008274	60	0	0.561815	0	0.00233126	-6.41935	down
ENSSSCG00000008291	30	0	10.8226	0	0.00550145	-5.4361	down
ENSSSCG00000008298	50	0	7.33466	0	0.00293326	-6.15968	down
ENSSSCG00000008300	33	0	0.382489	0	0.00490188	-5.57058	down
ENSSSCG00000008310	20	0	1.86472	0	0.00887314	-4.86771	down
ENSSSCG00000008312	28	0	0.191268	0	0.00597681	-5.33895	down
ENSSSCG00000008315	41	0	0.918142	0	0.00375579	-5.8778	down
ENSSSCG00000008316	178	0	6.241	0	0.000572542	-7.97697	down
ENSSSCG00000008317	60	0	6.38924	0	0.00233126	-6.41935	down
ENSSSCG00000008332	158	0	5.65337	0	0.000669107	-7.80574	down
ENSSSCG00000008335	65	0	1.78458	0	0.00210618	-6.53353	down
ENSSSCG00000008337	94	0	1.78646	0	0.00131319	-7.06093	down
ENSSSCG00000008344	218	0	2.70134	0	0.00043891	-8.26837	down
ENSSSCG00000008352	30	0	0.968827	0	0.00550145	-5.4361	down
ENSSSCG00000008354	42	0	3.60697	0	0.00364537	-5.91198	down
ENSSSCG00000008357	39	0	0.739221	0	0.00399507	-5.80691	down
ENSSSCG00000008362	2	109	0.105486	3.13745	0.00144347	5.8066	up
ENSSSCG00000008368	119	0	2.49399	0	0.00096788	-7.39889	down
ENSSSCG00000008372	383	4	20.0101	0.0645427	0.00374402	-5.94045	down
ENSSSCG00000008376	76	0	4.00121	0	0.00172546	-6.75683	down
ENSSSCG00000008377	107	0	4.8178	0	0.00111085	-7.2465	down
ENSSSCG00000008384	54	0	2.99393	0	0.00266294	-6.26921	down
ENSSSCG00000008385	92	0	3.15529	0	0.0013501	-7.03014	down
ENSSSCG00000008387	25	4164	1.24457	204.426	0.000198063	7.80929	up
ENSSSCG00000008400	132	0	4.4939	0	0.000845866	-7.54763	down
ENSSSCG00000008402	23	0	0.992	0	0.00754472	-5.06288	down
ENSSSCG00000008404	69	0	1.78425	0	0.00195205	-6.61878	down
ENSSSCG00000008408	175	0	8.49336	0	0.000585422	-7.95255	down
ENSSSCG00000008410	86	0	7.61548	0	0.00147251	-6.93362	down
ENSSSCG00000008412	208	0	2.63463	0	0.000466817	-8.20085	down
ENSSSCG00000008423	190	0	3.90545	0	0.00052565	-8.07073	down
ENSSSCG00000008428	85	0	1.77866	0	0.00149481	-6.91688	down
ENSSSCG00000008429	87	0	3.36376	0	0.00145078	-6.95016	down
ENSSSCG00000008432	26	0	1.74627	0	0.00652899	-5.23477	down
ENSSSCG00000008434	34	0	0.903922	0	0.00472691	-5.61275	down
ENSSSCG00000008437	32	0	0.901508	0	0.00508851	-5.52713	down
ENSSSCG00000008439	40	0	1.18605	0	0.0038722	-5.84279	down
ENSSSCG00000008443	99	0	1.04235	0	0.00122825	-7.13516	down
ENSSSCG00000008447	27	0	2.23719	0	0.00624224	-5.2878	down
ENSSSCG00000008448	46	0	1.04153	0	0.00325555	-6.04114	down
ENSSSCG00000008451	1133	9	69.2077	0.397055	0.00291573	-6.42747	down
ENSSSCG00000008452	242	4	4.18486	0.0702149	0.00669717	-5.27966	down
ENSSSCG00000008456	101	0	2.91026	0	0.00119693	-7.16381	down
ENSSSCG00000008461	49	0	1.49853	0	0.00300844	-6.13094	down
ENSSSCG00000008464	23	0	7.31189	0	0.00754472	-5.06288	down
ENSSSCG00000008466	1937	22	176.22	2.07773	0.00574636	-5.95792	down
ENSSSCG00000008467	240	0	5.89314	0	0.00038682	-8.40665	down
ENSSSCG00000008470	20	0	0.892868	0	0.00887314	-4.86771	down
ENSSSCG00000008478	54	0	1.39749	0	0.00266294	-6.26921	down
ENSSSCG00000008482	46	0	3.10585	0	0.00325555	-6.04114	down
ENSSSCG00000008487	58	1294	2.19382	69.0461	0.00883729	4.93225	up
ENSSSCG00000008495	295	0	3.41039	0	0.000294808	-8.70354	down
ENSSSCG00000008497	25	0	0.52152	0	0.00683962	-5.17972	down
ENSSSCG00000008498	292	10457	2.97544	103.156	0.00666643	5.6285	up
ENSSSCG00000008503	52	0	0.658552	0	0.00279239	-6.21549	down
ENSSSCG00000008504	28	0	0.266251	0	0.00597681	-5.33895	down
ENSSSCG00000008508	46	0	0.634712	0	0.00325555	-6.04114	down
ENSSSCG00000008517	195	4	4.80819	0.0929432	0.00875588	-4.96914	down
ENSSSCG00000008522	166	0	1.51519	0	0.000627282	-7.87669	down
ENSSSCG00000008529	107	0	4.98248	0	0.00111085	-7.2465	down
ENSSSCG00000008533-4	19	0	0.282499	0	0.0094101	-4.79631	down
ENSSSCG00000008537	57	0	1.08365	0	0.00248746	-6.34623	down
ENSSSCG00000008545	39	0	0.706967	0	0.00399507	-5.80691	down
ENSSSCG00000008546	26	0	1.16832	0	0.00652899	-5.23477	down
ENSSSCG00000008549	121	0	1.41478	0	0.000947161	-7.4228	down
ENSSSCG00000008558	905	9	10.4577	0.0775321	0.00389811	-6.10354	down
ENSSSCG00000008559	41	0	0.424035	0	0.00375579	-5.8778	down
ENSSSCG00000008568	76	0	1.6736	0	0.00172546	-6.75683	down
ENSSSCG00000008569	208	4	3.26005	0.070065	0.00808539	-5.06193	down
ENSSSCG00000008587	76	0	5.23575	0	0.00172546	-6.75683	down
ENSSSCG00000008591	346	4	11.5337	0.126624	0.00426302	-5.79416	down
ENSSSCG00000008592	22	4032	0.755857	127.426	0.000161279	7.94183	up
ENSSSCG00000008604	96	0	1.76889	0	0.00127802	-7.09108	down
ENSSSCG00000008617	51	0	0.669969	0	0.00286131	-6.18785	down
ENSSSCG00000008619	200	4	5.33462	0.129354	0.00848688	-5.00554	down
ENSSSCG00000008620	125	0	4.11347	0	0.000907978	-7.46945	down
ENSSSCG00000008621	128	0	2.65149	0	0.000880411	-7.50347	down
ENSSSCG00000008631	35	0	0.902672	0	0.00456259	-5.65373	down
ENSSSCG00000008638	293	0	46.3985	0	0.000297463	-8.69375	down
ENSSSCG00000008639	411	0	12.4583	0	0.000190297	-9.18098	down
ENSSSCG00000008641	158	0	7.20321	0	0.000669107	-7.80574	down
ENSSSCG00000008645	53	0	1.68371	0	0.00272632	-6.2426	down
ENSSSCG00000008647	20	0	0.423149	0	0.00887314	-4.86771	down
ENSSSCG00000008648	21	0	0.790431	0	0.00838757	-4.93574	down
ENSSSCG00000008659	38	0	1.83357	0	0.00412492	-5.77011	down
ENSSSCG00000008664	61	0	0.844557	0	0.00228296	-6.44292	down
ENSSSCG00000008682	168	0	1.58607	0	0.000617535	-7.8939	down
ENSSSCG00000008684	158	0	10.3093	0	0.000669107	-7.80574	down
ENSSSCG00000008690	166	0	3.96262	0	0.000627282	-7.87669	down
ENSSSCG00000008692	35	0	0.348863	0	0.00456259	-5.65373	down
ENSSSCG00000008693	22	0	0.361575	0	0.00794664	-5.00071	down
ENSSSCG00000008694	289	4	6.01812	0.0882961	0.00535758	-5.53504	down
ENSSSCG00000008697	355	4	1.34238	0.0142228	0.00412563	-5.83113	down
ENSSSCG00000008721	19	0	0.549936	0	0.0094101	-4.79631	down
ENSSSCG00000008729	93	0	2.99604	0	0.00133142	-7.04562	down
ENSSSCG00000008732	24	6853	1.98662	537.315	7.32551e-05	8.58522	up
ENSSSCG00000008733	40	0	4.10494	0	0.0038722	-5.84279	down
ENSSSCG00000008740	113	0	3.40084	0	0.00103506	-7.32471	down
ENSSSCG00000008750	124	0	6.46012	0	0.000917504	-7.45793	down
ENSSSCG00000008761	266	0	19.6946	0	0.00033786	-8.55462	down
ENSSSCG00000008762	26	0	0.411978	0	0.00652899	-5.23477	down
ENSSSCG00000008768	55	0	0.564281	0	0.0026021	-6.29535	down
ENSSSCG00000008773	62	0	1.0489	0	0.00223639	-6.46611	down
ENSSSCG00000008785	61	0	0.712288	0	0.00228296	-6.44292	down
ENSSSCG00000008789	92	5331	0.890472	46.1418	0.00194918	6.31526	up
ENSSSCG00000008792	146	0	1.34567	0	0.00074177	-7.69232	down
ENSSSCG00000008796	51	0	1.34019	0	0.00286131	-6.18785	down
ENSSSCG00000008799	76	0	0.809241	0	0.00172546	-6.75683	down
ENSSSCG00000008800	30	0	1.54097	0	0.00550145	-5.4361	down
ENSSSCG00000008801	164	0	5.80776	0	0.000637301	-7.85928	down
ENSSSCG00000008807	44	0	2.14736	0	0.00344083	-5.978	down
ENSSSCG00000008813	24	0	0.24887	0	0.00717705	-5.12248	down
ENSSSCG00000008820	133	0	5.95594	0	0.000837599	-7.55846	down
ENSSSCG00000008827	24	715	2.28952	54.4191	0.00421864	5.32543	up
ENSSSCG00000008828	78	0	3.59406	0	0.00166903	-6.79396	down
ENSSSCG00000008831	229	0	3.63378	0	0.000411426	-8.33917	down
ENSSSCG00000008842	48	0	2.10054	0	0.00308706	-6.10163	down
ENSSSCG00000008858	152	0	3.70396	0	0.0007038	-7.75014	down
ENSSSCG00000008860	30	0	1.43565	0	0.00550145	-5.4361	down
ENSSSCG00000008867	63	0	2.08565	0	0.00219146	-6.48893	down
ENSSSCG00000008874	57	0	0.759704	0	0.00248746	-6.34623	down
ENSSSCG00000008881	93	0	0.662253	0	0.00133142	-7.04562	down
ENSSSCG00000008892	25	0	1.82465	0	0.00683962	-5.17972	down
ENSSSCG00000008899	119	0	3.20578	0	0.00096788	-7.39889	down
ENSSSCG00000008900	499	0	6.15131	0	0.000147226	-9.46045	down
ENSSSCG00000008901	1	41	0.0303023	1.01214	0.00337308	5.07162	up
ENSSSCG00000008903	32	0	0.35828	0	0.00508851	-5.52713	down
ENSSSCG00000008911	35	0	2.29878	0	0.00456259	-5.65373	down
ENSSSCG00000008939	40	0	2.85916	0	0.0038722	-5.84279	down
ENSSSCG00000008940	105	0	2.82622	0	0.00113831	-7.21946	down
ENSSSCG00000008943	5	232	0.0429099	2.33438	0.0015867	5.81742	up
ENSSSCG00000008959	124	0	9.18463	0	0.000917504	-7.45793	down
ENSSSCG00000008963	21	0	1.21745	0	0.00838757	-4.93574	down
ENSSSCG00000008968	50	0	8.73946	0	0.00293326	-6.15968	down
ENSSSCG00000008969	32	0	2.9942	0	0.00508851	-5.52713	down
ENSSSCG00000008971	370	4	7.44691	0.0889916	0.00391317	-5.89072	down
ENSSSCG00000008973	201	0	4.91414	0	0.000488261	-8.15163	down
ENSSSCG00000008974	182	0	3.03296	0	0.000556123	-8.00891	down
ENSSSCG00000008976	10	560	0.539128	48.1893	0.00117927	6.17938	up
ENSSSCG00000008982	40	0	0.691952	0	0.0038722	-5.84279	down
ENSSSCG00000008984	46	0	0.272546	0	0.00325555	-6.04114	down
ENSSSCG00000008987	533	55477	11.0044	1147.65	0.00122728	7.16928	up
ENSSSCG00000008988	29	45589	1.12341	1965.88	3.3455e-06	11.0531	up
ENSSSCG00000008989	192	4	5.8236	0.235855	0.00892453	-4.94686	down
ENSSSCG00000008990	28	0	2.81075	0	0.00597681	-5.33895	down
ENSSSCG00000008991-3	112	0	0.336476	0	0.00104705	-7.31196	down
ENSSSCG00000008994	89	0	4.01684	0	0.00140898	-6.98269	down
ENSSSCG00000009002	273	4	8.05859	0.115254	0.00575678	-5.45308	down
ENSSSCG00000009007	44	0	1.53389	0	0.00344083	-5.978	down
ENSSSCG00000009010	205	0	5.13221	0	0.000475801	-8.17996	down
ENSSSCG00000009021	501	0	11.9063	0	0.000146448	-9.46621	down
ENSSSCG00000009029	214	4	12.4512	0.379514	0.00780551	-5.10282	down
ENSSSCG00000009030	92	0	1.72887	0	0.0013501	-7.03014	down
ENSSSCG00000009039	97	0	5.20773	0	0.00126104	-7.10592	down
ENSSSCG00000009042	118	0	1.85104	0	0.000978539	-7.38679	down
ENSSSCG00000009044	116	0	7.88266	0	0.00100048	-7.36228	down
ENSSSCG00000009048	171	0	3.05662	0	0.000603404	-7.91932	down
ENSSSCG00000009050	64	0	1.04493	0	0.00214808	-6.5114	down
ENSSSCG00000009052	39	0	1.40766	0	0.00399507	-5.80691	down
ENSSSCG00000009060	49	0	0.558956	0	0.00300844	-6.13094	down
ENSSSCG00000009071	51	0	0.473272	0	0.00286131	-6.18785	down
ENSSSCG00000009072	97	0	3.73377	0	0.00126104	-7.10592	down
ENSSSCG00000009076	78	0	1.67438	0	0.00166903	-6.79396	down
ENSSSCG00000009077	935	64198	17.3941	2577.68	0.00314749	6.56991	up
ENSSSCG00000009079	239	4	4.36635	0.0790538	0.00680243	-5.26172	down
ENSSSCG00000009084	406	0	9.18127	0	0.000193401	-9.16335	down
ENSSSCG00000009088	0	31	0	3.14227	0.00127997	5.94292	up
ENSSSCG00000009093	30	1002	0.891139	28.1004	0.00367127	5.49838	up
ENSSSCG00000009096	141	0	4.63482	0	0.000776245	-7.64229	down
ENSSSCG00000009100	40	2333	3.62502	176.092	0.00149307	6.31058	up
ENSSSCG00000009104	19	0	1.06911	0	0.0094101	-4.79631	down
ENSSSCG00000009106	60	0	1.57325	0	0.00233126	-6.41935	down
ENSSSCG00000009113	54	0	1.08668	0	0.00266294	-6.26921	down
ENSSSCG00000009114	222	0	2.52941	0	0.000428553	-8.29452	down
ENSSSCG00000009119	19	0	0.456456	0	0.0094101	-4.79631	down
ENSSSCG00000009127	30	0	0.490536	0	0.00550145	-5.4361	down
ENSSSCG00000009138	120	0	3.18014	0	0.000957423	-7.41089	down
ENSSSCG00000009141	53	0	2.92263	0	0.00272632	-6.2426	down
ENSSSCG00000009143	68	0	8.2883	0	0.00198869	-6.59793	down
ENSSSCG00000009150	82	0	3.41498	0	0.00156539	-6.86548	down
ENSSSCG00000009152	35	13528	0.49586	158.704	4.64338e-05	9.03506	up
ENSSSCG00000009162	108	0	6.08769	0	0.00109756	-7.25983	down
ENSSSCG00000009170	24	0	1.06485	0	0.00717705	-5.12248	down
ENSSSCG00000009172	134	0	5.62501	0	0.000829472	-7.56921	down
ENSSSCG00000009176	77	0	3.92541	0	0.00169684	-6.77552	down
ENSSSCG00000009177	39	0	1.94503	0	0.00399507	-5.80691	down
ENSSSCG00000009178	82	0	7.27742	0	0.00156539	-6.86548	down
ENSSSCG00000009185	127	0	5.39682	0	0.000889435	-7.49222	down
ENSSSCG00000009186	69	0	2.49422	0	0.00195205	-6.61878	down
ENSSSCG00000009192	186	0	4.19118	0	0.000540511	-8.04015	down
ENSSSCG00000009193	88	0	1.50644	0	0.00142961	-6.96651	down
ENSSSCG00000009208	466	0	5.88422	0	0.000161177	-9.36188	down
ENSSSCG00000009211	34	0	1.45938	0	0.00472691	-5.61275	down
ENSSSCG00000009220	81	0	11.2678	0	0.00159022	-6.84793	down
ENSSSCG00000009224	84	0	1.49885	0	0.0015177	-6.89995	down
ENSSSCG00000009226	36	0	1.06902	0	0.004408	-5.69357	down
ENSSSCG00000009228	170	0	6.35543	0	0.000608051	-7.9109	down
ENSSSCG00000009229	67	0	2.1035	0	0.00202655	-6.57678	down
ENSSSCG00000009233	330	4	7.23646	0.0945286	0.004528	-5.726	down
ENSSSCG00000009237	318	0	5.12203	0	0.000267024	-8.8116	down
ENSSSCG00000009238	33	0	1.95403	0	0.00490188	-5.57058	down
ENSSSCG00000009244	1107	9	16.2017	0.113643	0.00300481	-6.394	down
ENSSSCG00000009246	1317	0	36.2762	0	4.06352e-05	-10.8593	down
ENSSSCG00000009247	187	4	12.2773	0.327012	0.00921854	-4.90893	down
ENSSSCG00000009249	962	4	79.2036	0.374708	0.00113248	-7.26753	down
ENSSSCG00000009256	112	6087	4.67937	261.506	0.00232782	6.22475	up
ENSSSCG00000009259	153	0	5.00898	0	0.000697802	-7.75956	down
ENSSSCG00000009268	51	0	2.20115	0	0.00286131	-6.18785	down
ENSSSCG00000009270	21	0	1.08747	0	0.00838757	-4.93574	down
ENSSSCG00000009298	165	0	40.2562	0	0.000632257	-7.86801	down
ENSSSCG00000009300	22	0	1.10896	0	0.00794664	-5.00071	down
ENSSSCG00000009303	497	4	39.9109	0.301146	0.00267759	-6.31574	down
ENSSSCG00000009308	45	0	0.981781	0	0.00334595	-6.00992	down
ENSSSCG00000009309	103	0	13.185	0	0.00116697	-7.1919	down
ENSSSCG00000009334	243	0	4.63559	0	0.000380553	-8.42452	down
ENSSSCG00000009337	95	0	3.43022	0	0.0012954	-7.07609	down
ENSSSCG00000009341	82	0	2.86232	0	0.00156539	-6.86548	down
ENSSSCG00000009345	34	4880	0.545302	125.908	0.000281573	7.60514	up
ENSSSCG00000009346	79	0	2.03249	0	0.00164202	-6.81218	down
ENSSSCG00000009349	23	0	1.20501	0	0.00754472	-5.06288	down
ENSSSCG00000009350	34	0	7.99831	0	0.00472691	-5.61275	down
ENSSSCG00000009357	59	0	0.746551	0	0.00238137	-6.39538	down
ENSSSCG00000009359	73	0	6.77837	0	0.00181663	-6.69928	down
ENSSSCG00000009369	67	0	2.58042	0	0.00202655	-6.57678	down
ENSSSCG00000009372	53	0	2.29012	0	0.00272632	-6.2426	down
ENSSSCG00000009379	52	0	1.46201	0	0.00279239	-6.21549	down
ENSSSCG00000009380	33	0	0.895213	0	0.00490188	-5.57058	down
ENSSSCG00000009381	3	154	0.0960747	3.44977	0.0014183	5.85	up
ENSSSCG00000009384	71	0	0.912362	0	0.00188221	-6.65959	down
ENSSSCG00000009390	13	277	0.921455	16.7745	0.00649754	4.8089	up
ENSSSCG00000009391	37	1608	3.31	144.981	0.00245742	5.88424	up
ENSSSCG00000009397	30	0	0.612449	0	0.00550145	-5.4361	down
ENSSSCG00000009400	179	0	5.76155	0	0.000568358	-7.98502	down
ENSSSCG00000009401	105	0	2.16412	0	0.00113831	-7.21946	down
ENSSSCG00000009404	40	0	2.46177	0	0.0038722	-5.84279	down
ENSSSCG00000009405	73	0	2.67113	0	0.00181663	-6.69928	down
ENSSSCG00000009407	178	0	7.73794	0	0.000572542	-7.97697	down
ENSSSCG00000009410	48	0	2.20457	0	0.00308706	-6.10163	down
ENSSSCG00000009413	19	0	1.00094	0	0.0094101	-4.79631	down
ENSSSCG00000009419	202	6197	2.69691	56.8696	0.00769464	5.40378	up
ENSSSCG00000009422	58	0	0.979931	0	0.0024334	-6.37102	down
ENSSSCG00000009425	42	0	0.58869	0	0.00364537	-5.91198	down
ENSSSCG00000009427	54	0	7.14284	0	0.00266294	-6.26921	down
ENSSSCG00000009430	223	0	1.51799	0	0.000426031	-8.30098	down
ENSSSCG00000009431	301	0	4.88458	0	0.000287087	-8.73252	down
ENSSSCG00000009432	85	0	1.6521	0	0.00149481	-6.91688	down
ENSSSCG00000009435	49	0	1.15768	0	0.00300844	-6.13094	down
ENSSSCG00000009436	20	0	0.558717	0	0.00887314	-4.86771	down
ENSSSCG00000009437	20	0	0.585534	0	0.00887314	-4.86771	down
ENSSSCG00000009440	182	0	3.09175	0	0.000556123	-8.00891	down
ENSSSCG00000009441	26	0	1.47832	0	0.00652899	-5.23477	down
ENSSSCG00000009449	52	0	2.66197	0	0.00279239	-6.21549	down
ENSSSCG00000009457	37	0	1.30608	0	0.00426235	-5.73235	down
ENSSSCG00000009464	24	0	0.565188	0	0.00717705	-5.12248	down
ENSSSCG00000009465	46	0	0.884675	0	0.00325555	-6.04114	down
ENSSSCG00000009466	132	0	14.4537	0	0.000845866	-7.54763	down
ENSSSCG00000009469	43	12644	1.10214	269.124	8.12541e-05	8.64593	up
ENSSSCG00000009473	872	4	5.6243	0.0311114	0.00128805	-7.12593	down
ENSSSCG00000009475	25	0	1.1625	0	0.00683962	-5.17972	down
ENSSSCG00000009480	77	0	7.20635	0	0.00169684	-6.77552	down
ENSSSCG00000009496	45	0	2.85318	0	0.00334595	-6.00992	down
ENSSSCG00000009501	46	4820	0.835958	80.2953	0.000543069	7.15891	up
ENSSSCG00000009502	53	0	1.64788	0	0.00272632	-6.2426	down
ENSSSCG00000009505	113	163257	3.60682	4330.83	5.88298e-06	10.9572	up
ENSSSCG00000009516	46	0	3.11189	0	0.00325555	-6.04114	down
ENSSSCG00000009517	356	0	14.8141	0	0.000230069	-8.97411	down
ENSSSCG00000009522	51	0	10.1004	0	0.00286131	-6.18785	down
ENSSSCG00000009524	42	0	1.58095	0	0.00364537	-5.91198	down
ENSSSCG00000009528	107	0	2.99176	0	0.00111085	-7.2465	down
ENSSSCG00000009530	68	0	0.487148	0	0.00198869	-6.59793	down
ENSSSCG00000009534	42	0	1.91193	0	0.00364537	-5.91198	down
ENSSSCG00000009536	328	4	10.0163	0.115932	0.00456315	-5.71724	down
ENSSSCG00000009541	21	0	0.776816	0	0.00838757	-4.93574	down
ENSSSCG00000009551	185	0	3.28389	0	0.000544341	-8.0324	down
ENSSSCG00000009556	172	0	2.20905	0	0.000598819	-7.9277	down
ENSSSCG00000009560	35	0	1.22828	0	0.00456259	-5.65373	down
ENSSSCG00000009563	28	0	0.494022	0	0.00597681	-5.33895	down
ENSSSCG00000009566	70	0	8.22448	0	0.00191657	-6.63933	down
ENSSSCG00000009568	399	0	7.90773	0	0.000197898	-9.13831	down
ENSSSCG00000009570	411	4	2.72828	0.0229461	0.00342016	-6.04206	down
ENSSSCG00000009591	61	0	2.38089	0	0.00228296	-6.44292	down
ENSSSCG00000009594	100	0	3.75308	0	0.00121241	-7.14955	down
ENSSSCG00000009595	76	0	1.74161	0	0.00172546	-6.75683	down
ENSSSCG00000009596	25	0	0.351643	0	0.00683962	-5.17972	down
ENSSSCG00000009601	26	0	1.64334	0	0.00652899	-5.23477	down
ENSSSCG00000009611	133	0	2.50192	0	0.000837599	-7.55846	down
ENSSSCG00000009623	153	0	1.70799	0	0.000697802	-7.75956	down
ENSSSCG00000009628	52	0	0.228293	0	0.00279239	-6.21549	down
ENSSSCG00000009629	34	0	0.886417	0	0.00472691	-5.61275	down
ENSSSCG00000009630	55	0	3.40694	0	0.0026021	-6.29535	down
ENSSSCG00000009631	72	0	4.61592	0	0.00184891	-6.67957	down
ENSSSCG00000009640	20	0	0.753391	0	0.00887314	-4.86771	down
ENSSSCG00000009641	33	0	0.801508	0	0.00490188	-5.57058	down
ENSSSCG00000009644	101	0	2.08572	0	0.00119693	-7.16381	down
ENSSSCG00000009650	79	0	1.00629	0	0.00164202	-6.81218	down
ENSSSCG00000009653	22	0	0.438846	0	0.00794664	-5.00071	down
ENSSSCG00000009657	113	0	2.68025	0	0.00103506	-7.32471	down
ENSSSCG00000009658	430	20755	9.98692	472.99	0.00450866	6.06021	up
ENSSSCG00000009663	49	0	0.462349	0	0.00300844	-6.13094	down
ENSSSCG00000009664	83	0	0.753495	0	0.00154122	-6.88282	down
ENSSSCG00000009666	57	0	1.27944	0	0.00248746	-6.34623	down
ENSSSCG00000009668	925	4	46.8947	0.602186	0.00119224	-7.21099	down
ENSSSCG00000009671	51	1603	2.31579	65.7802	0.00474511	5.42424	up
ENSSSCG00000009674	24	0	1.84366	0	0.00717705	-5.12248	down
ENSSSCG00000009678	94	0	5.19969	0	0.00131319	-7.06093	down
ENSSSCG00000009679	217	0	8.34081	0	0.000441568	-8.26176	down
ENSSSCG00000009680	86	0	0.943618	0	0.00147251	-6.93362	down
ENSSSCG00000009681	34	0	1.20106	0	0.00472691	-5.61275	down
ENSSSCG00000009682	181	4	5.85618	0.177443	0.00959438	-4.86206	down
ENSSSCG00000009684	28	0	1.28343	0	0.00597681	-5.33895	down
ENSSSCG00000009685	30	0	1.64185	0	0.00550145	-5.4361	down
ENSSSCG00000009687	66	0	2.97856	0	0.0020657	-6.55532	down
ENSSSCG00000009692	40	0	2.15428	0	0.0038722	-5.84279	down
ENSSSCG00000009698	29	0	2.73359	0	0.00573052	-5.38834	down
ENSSSCG00000009709	35	0	1.27793	0	0.00456259	-5.65373	down
ENSSSCG00000009711	85	0	5.85696	0	0.00149481	-6.91688	down
ENSSSCG00000009713	100	0	5.30395	0	0.00121241	-7.14955	down
ENSSSCG00000009717	53	0	1.51757	0	0.00272632	-6.2426	down
ENSSSCG00000009729	191	0	2.29414	0	0.000522047	-8.07828	down
ENSSSCG00000009732	24	0	0.361285	0	0.00717705	-5.12248	down
ENSSSCG00000009733	54	0	0.557294	0	0.00266294	-6.26921	down
ENSSSCG00000009744	66	3599	0.730132	29.8125	0.00195515	6.22335	up
ENSSSCG00000009746	579	4	16.1452	0.1257	0.00219707	-6.53576	down
ENSSSCG00000009749	72	0	1.75835	0	0.00184891	-6.67957	down
ENSSSCG00000009750	0	1221	0	52.2036	1.70342e-06	11.2195	up
ENSSSCG00000009754	0	177	0	0.992707	5.85403e-05	8.43685	up
ENSSSCG00000009758	25	0	0.278228	0	0.00683962	-5.17972	down
ENSSSCG00000009759	26	0	0.454315	0	0.00652899	-5.23477	down
ENSSSCG00000009761	98	0	0.380522	0	0.00124446	-7.12061	down
ENSSSCG00000009764	25	0	1.44557	0	0.00683962	-5.17972	down
ENSSSCG00000009768	25	0	0.730468	0	0.00683962	-5.17972	down
ENSSSCG00000009770	57	0	1.71385	0	0.00248746	-6.34623	down
ENSSSCG00000009774	22	0	2.24026	0	0.00794664	-5.00071	down
ENSSSCG00000009787	162	0	4.16485	0	0.000647604	-7.84165	down
ENSSSCG00000009788	28	0	0.776788	0	0.00597681	-5.33895	down
ENSSSCG00000009792	47	0	1.07405	0	0.00316935	-6.0717	down
ENSSSCG00000009799	74	0	2.71157	0	0.00178532	-6.71872	down
ENSSSCG00000009802	29	0	0.264318	0	0.00573052	-5.38834	down
ENSSSCG00000009804	81	0	1.8025	0	0.00159022	-6.84793	down
ENSSSCG00000009806	34	0	0.16007	0	0.00472691	-5.61275	down
ENSSSCG00000009809	126	0	4.65933	0	0.000898623	-7.48088	down
ENSSSCG00000009811	29	0	1.83439	0	0.00573052	-5.38834	down
ENSSSCG00000009814	24	0	0.568326	0	0.00717705	-5.12248	down
ENSSSCG00000009816	44	0	1.71876	0	0.00344083	-5.978	down
ENSSSCG00000009818	24	0	1.76654	0	0.00717705	-5.12248	down
ENSSSCG00000009825	45	1166	0.625325	16.5912	0.00636285	5.14315	up
ENSSSCG00000009826	54	0	1.10807	0	0.00266294	-6.26921	down
ENSSSCG00000009827	338	4	5.82195	0.0768397	0.00439202	-5.76048	down
ENSSSCG00000009833	82	0	1.19652	0	0.00156539	-6.86548	down
ENSSSCG00000009834	570	4	9.65387	0.0665392	0.00224219	-6.51319	down
ENSSSCG00000009836	19	0	0.903229	0	0.0094101	-4.79631	down
ENSSSCG00000009837	125	0	7.17695	0	0.000907978	-7.46945	down
ENSSSCG00000009839	69	0	0.421228	0	0.00195205	-6.61878	down
ENSSSCG00000009840	27	0	0.542062	0	0.00624224	-5.2878	down
ENSSSCG00000009849	367	0	5.79219	0	0.000221007	-9.01792	down
ENSSSCG00000009850	262	4	3.90078	0.0578559	0.00606255	-5.3939	down
ENSSSCG00000009853	39	0	2.0587	0	0.00399507	-5.80691	down
ENSSSCG00000009858	32	0	0.333464	0	0.00508851	-5.52713	down
ENSSSCG00000009860	62	0	1.07869	0	0.00223639	-6.46611	down
ENSSSCG00000009865	157	0	1.58223	0	0.000674679	-7.79662	down
ENSSSCG00000009868	26	0	0.161898	0	0.00652899	-5.23477	down
ENSSSCG00000009871	33	0	1.02568	0	0.00490188	-5.57058	down
ENSSSCG00000009872	69	0	2.528	0	0.00195205	-6.61878	down
ENSSSCG00000009880	114	0	2.48694	0	0.00102331	-7.33734	down
ENSSSCG00000009882	62	0	2.01322	0	0.00223639	-6.46611	down
ENSSSCG00000009886	161	0	2.68329	0	0.000652865	-7.83276	down
ENSSSCG00000009888	190	4	7.15191	0.153392	0.00904014	-4.93181	down
ENSSSCG00000009896	21	0	0.774296	0	0.00838757	-4.93574	down
ENSSSCG00000009904	188	0	18.1732	0	0.00053299	-8.05552	down
ENSSSCG00000009906	63	0	4.47067	0	0.00219146	-6.48893	down
ENSSSCG00000009910	198	0	3.69154	0	0.000497986	-8.13002	down
ENSSSCG00000009914	44	0	1.79581	0	0.00344083	-5.978	down
ENSSSCG00000009916	128	0	3.22731	0	0.000880411	-7.50347	down
ENSSSCG00000009917	184	4	2.9742	0.0737233	0.00940318	-4.88569	down
ENSSSCG00000009921	30	0	1.24746	0	0.00550145	-5.4361	down
ENSSSCG00000009924	86	0	2.49461	0	0.00147251	-6.93362	down
ENSSSCG00000009925	138	0	8.10752	0	0.000798303	-7.61142	down
ENSSSCG00000009926	68	0	1.56504	0	0.00198869	-6.59793	down
ENSSSCG00000009930	34	0	1.0279	0	0.00472691	-5.61275	down
ENSSSCG00000009933	256	9559	2.34997	74.4921	0.00593001	5.68831	up
ENSSSCG00000009937	67	0	0.361358	0	0.00202655	-6.57678	down
ENSSSCG00000009940	178	0	2.39116	0	0.000572542	-7.97697	down
ENSSSCG00000009944	99	0	9.09458	0	0.00122825	-7.13516	down
ENSSSCG00000009946	333	0	3.72513	0	0.000251271	-8.87795	down
ENSSSCG00000009953	22	0	0.539604	0	0.00794664	-5.00071	down
ENSSSCG00000009960	103	0	1.62562	0	0.00116697	-7.1919	down
ENSSSCG00000009962	208	0	3.59887	0	0.000466817	-8.20085	down
ENSSSCG00000009963	28	0	0.827659	0	0.00597681	-5.33895	down
ENSSSCG00000009968	38	0	1.47666	0	0.00412492	-5.77011	down
ENSSSCG00000009972	173	0	6.66371	0	0.000594294	-7.93603	down
ENSSSCG00000009974	367	0	5.72751	0	0.000221007	-9.01792	down
ENSSSCG00000009978	319	0	3.27331	0	0.000265921	-8.81612	down
ENSSSCG00000009997	271	0	5.33144	0	0.000329677	-8.58142	down
ENSSSCG00000010001	44	0	222.168	0	0.00344083	-5.978	down
ENSSSCG00000010002	274	0	2.26525	0	0.000324932	-8.59726	down
ENSSSCG00000010003	23	0	0.339901	0	0.00754472	-5.06288	down
ENSSSCG00000010010	27	0	0.259139	0	0.00624224	-5.2878	down
ENSSSCG00000010015	1691	18	18.6126	0.16661	0.00500463	-6.04428	down
ENSSSCG00000010016	109	3453	0.848576	25.2393	0.00594093	5.44588	up
ENSSSCG00000010025	40	0	0.716772	0	0.0038722	-5.84279	down
ENSSSCG00000010027	26	0	0.355429	0	0.00652899	-5.23477	down
ENSSSCG00000010030	545	0	8.64121	0	0.000131004	-9.58749	down
ENSSSCG00000010031	139	0	1.60206	0	0.00079083	-7.62178	down
ENSSSCG00000010034	73	0	0.632036	0	0.00181663	-6.69928	down
ENSSSCG00000010036	537	4	8.19941	0.0696907	0.00242241	-6.42726	down
ENSSSCG00000010042	32	0	1.35678	0	0.00508851	-5.52713	down
ENSSSCG00000010053	281	0	2.41724	0	0.000314313	-8.63356	down
ENSSSCG00000010058	576	0	26.179	0	0.000121748	-9.6672	down
ENSSSCG00000010067	26	0	6.32069	0	0.00652899	-5.23477	down
ENSSSCG00000010070	63	0	1.70091	0	0.00219146	-6.48893	down
ENSSSCG00000010081	503	4	33.0616	0.283409	0.00263638	-6.33302	down
ENSSSCG00000010083	81	0	4.63882	0	0.00159022	-6.84793	down
ENSSSCG00000010084	80	0	4.14072	0	0.00161576	-6.83016	down
ENSSSCG00000010088	46	0	3.55085	0	0.00325555	-6.04114	down
ENSSSCG00000010092	130	5322	1.00515	32.9625	0.00402904	5.81725	up
ENSSSCG00000010094	74	0	1.22801	0	0.00178532	-6.71872	down
ENSSSCG00000010095	118	0	1.44707	0	0.000978539	-7.38679	down
ENSSSCG00000010101	48	0	1.91321	0	0.00308706	-6.10163	down
ENSSSCG00000010104	12	291	0.73261	10.0264	0.00516234	4.98918	up
ENSSSCG00000010113	270	0	15.6587	0	0.000331285	-8.5761	down
ENSSSCG00000010116	26	0	0.897297	0	0.00652899	-5.23477	down
ENSSSCG00000010128	5	2000	0.140439	42.1172	3.25772e-05	8.92241	up
ENSSSCG00000010133	20	0	0.0926097	0	0.00887314	-4.86771	down
ENSSSCG00000010134	610	0	15.1218	0	0.00011284	-9.74984	down
ENSSSCG00000010135	112	0	1.09253	0	0.00104705	-7.31196	down
ENSSSCG00000010137	272	4	8.97451	0.152659	0.00578346	-5.4478	down
ENSSSCG00000010142	46	0	0.162973	0	0.00325555	-6.04114	down
ENSSSCG00000010143	317	0	1.92486	0	0.000268136	-8.80706	down
ENSSSCG00000010145	54	0	0.557966	0	0.00266294	-6.26921	down
ENSSSCG00000010146	22	0	0.786208	0	0.00794664	-5.00071	down
ENSSSCG00000010148	58	0	3.73269	0	0.0024334	-6.37102	down
ENSSSCG00000010153	47	0	5.03109	0	0.00316935	-6.0717	down
ENSSSCG00000010157	11	1098	0.405799	31.0618	0.000424662	7.02133	up
ENSSSCG00000010158	217	0	4.27212	0	0.000441568	-8.26176	down
ENSSSCG00000010166	58	0	2.68789	0	0.0024334	-6.37102	down
ENSSSCG00000010170	248	0	15.3699	0	0.000370494	-8.45382	down
ENSSSCG00000010172	45	0	1.16727	0	0.00334595	-6.00992	down
ENSSSCG00000010175	61	0	1.77554	0	0.00228296	-6.44292	down
ENSSSCG00000010180	86	0	1.89659	0	0.00147251	-6.93362	down
ENSSSCG00000010187	91	0	1.38531	0	0.00136924	-7.0145	down
ENSSSCG00000010189	83	0	1.41157	0	0.00154122	-6.88282	down
ENSSSCG00000010192	160	0	4.05248	0	0.000658202	-7.82381	down
ENSSSCG00000010195	48	0	7.26841	0	0.00308706	-6.10163	down
ENSSSCG00000010196	183	0	7.04882	0	0.000552146	-8.01678	down
ENSSSCG00000010200	79	0	1.20003	0	0.00164202	-6.81218	down
ENSSSCG00000010201	70	0	0.912546	0	0.00191657	-6.63933	down
ENSSSCG00000010205	76	0	4.56554	0	0.00172546	-6.75683	down
ENSSSCG00000010211	69	0	1.27589	0	0.00195205	-6.61878	down
ENSSSCG00000010212	283	0	2.94476	0	0.00031139	-8.64377	down
ENSSSCG00000010229	7	9391	0.726039	758.978	3.51435e-06	10.7201	up
ENSSSCG00000010235	65	0	1.7593	0	0.00210618	-6.53353	down
ENSSSCG00000010238	353	0	11.0508	0	0.000232654	-8.96192	down
ENSSSCG00000010239	49	0	0.857159	0	0.00300844	-6.13094	down
ENSSSCG00000010247	239	0	2.71178	0	0.000388949	-8.40064	down
ENSSSCG00000010248	95	0	2.42712	0	0.0012954	-7.07609	down
ENSSSCG00000010250	88	0	2.29212	0	0.00142961	-6.96651	down
ENSSSCG00000010251	56	0	0.730724	0	0.00254365	-6.32101	down
ENSSSCG00000010253	441	4	6.04605	0.0523286	0.00312399	-6.14353	down
ENSSSCG00000010258	27	0	0.549862	0	0.00624224	-5.2878	down
ENSSSCG00000010260	47	0	2.11213	0	0.00316935	-6.0717	down
ENSSSCG00000010261	63	0	3.26054	0	0.00219146	-6.48893	down
ENSSSCG00000010268	584	0	13.3612	0	0.000119544	-9.68708	down
ENSSSCG00000010274	485	0	4.61524	0	0.000152876	-9.41945	down
ENSSSCG00000010275	43	0	1.98535	0	0.00354052	-5.94537	down
ENSSSCG00000010286	192	0	9.27703	0	0.000518486	-8.08578	down
ENSSSCG00000010289	236	0	6.09135	0	0.000395463	-8.38247	down
ENSSSCG00000010301	108	0	3.57866	0	0.00109756	-7.25983	down
ENSSSCG00000010304	69	0	1.9524	0	0.00195205	-6.61878	down
ENSSSCG00000010306	121	0	1.86172	0	0.000947161	-7.4228	down
ENSSSCG00000010307	19	0	0.709836	0	0.0094101	-4.79631	down
ENSSSCG00000010309	27	0	0.134922	0	0.00624224	-5.2878	down
ENSSSCG00000010312	257	0	9.23243	0	0.000353519	-8.5051	down
ENSSSCG00000010314	127	0	3.25189	0	0.000889435	-7.49222	down
ENSSSCG00000010319	75	0	1.10582	0	0.00175494	-6.7379	down
ENSSSCG00000010327	168	0	1.01393	0	0.000617535	-7.8939	down
ENSSSCG00000010332	74	0	2.41785	0	0.00178532	-6.71872	down
ENSSSCG00000010339	37	0	1.65246	0	0.00426235	-5.73235	down
ENSSSCG00000010340	89	0	2.97632	0	0.00140898	-6.98269	down
ENSSSCG00000010341	40	0	3.20467	0	0.0038722	-5.84279	down
ENSSSCG00000010345	99	0	2.02153	0	0.00122825	-7.13516	down
ENSSSCG00000010360	67	11113	1.6841	275.656	0.000264325	7.82832	up
ENSSSCG00000010368	199	4	4.66238	0.0909872	0.00853952	-4.99833	down
ENSSSCG00000010383	246	0	2.37776	0	0.000374461	-8.44217	down
ENSSSCG00000010391	71	0	0.81421	0	0.00188221	-6.65959	down
ENSSSCG00000010396	374	4	63.7042	1.87869	0.00385972	-5.9062	down
ENSSSCG00000010399	239	0	5.17062	0	0.000388949	-8.40064	down
ENSSSCG00000010400	859	13	176.767	0.747325	0.00722135	-5.52193	down
ENSSSCG00000010402	64	0	1.23666	0	0.00214808	-6.5114	down
ENSSSCG00000010403	69	0	0.592911	0	0.00195205	-6.61878	down
ENSSSCG00000010414	0	1212	0	28.1173	1.72677e-06	11.2089	up
ENSSSCG00000010426	35	0	0.389693	0	0.00456259	-5.65373	down
ENSSSCG00000010437	168	0	8.69719	0	0.000617535	-7.8939	down
ENSSSCG00000010445	26	0	0.963944	0	0.00652899	-5.23477	down
ENSSSCG00000010448	38	0	0.976422	0	0.00412492	-5.77011	down
ENSSSCG00000010452	40	0	1.86626	0	0.0038722	-5.84279	down
ENSSSCG00000010453	35	0	1.36864	0	0.00456259	-5.65373	down
ENSSSCG00000010454	28	0	1.38194	0	0.00597681	-5.33895	down
ENSSSCG00000010464	34	0	0.752242	0	0.00472691	-5.61275	down
ENSSSCG00000010465	226	0	2.68828	0	0.000418617	-8.3202	down
ENSSSCG00000010467	60	0	0.702076	0	0.00233126	-6.41935	down
ENSSSCG00000010468	202	0	10.0631	0	0.000485093	-8.15877	down
ENSSSCG00000010470	148	0	1.64301	0	0.000728723	-7.71185	down
ENSSSCG00000010471	27	0	0.48933	0	0.00624224	-5.2878	down
[truncated: 3,344 more rows]

## Sheet: Table S2
Table S2. Differential expression of miRNAs between fresh and capacitated boar sperm
ID	S01	S02	PValue	FDR	log2FC	regulated
conservative_13_56947	76.4008	174.812	0	0	1.19415	up
conservative_13_68073	227.383	838.202	0	0	1.88217	up
conservative_14_88902	48.2053	8.2177	0	0	-2.55239	down
conservative_16_108741	4688.64	1658.48	0	0	-1.49931	down
conservative_16_108742	4688.64	1658.48	0	0	-1.49931	down
conservative_18_123858	186.454	671.608	0	0	1.8488	up
conservative_1_2721	3.6381	44.0766	0	0	3.59876	up
conservative_2_138527	97.3201	37.353	0	0	-1.38151	down
conservative_2_140209	0.9095	27.6413	0	0	4.92561	up
conservative_2_145865	10.9144	42.5825	0	0	1.96403	up
conservative_3_149155	37.2909	2.2412	0	0	-4.05648	down
conservative_3_150919	77.3103	2.9882	0	0	-4.69331	down
conservative_3_158937	1105.08	2327.84	0	0	1.07484	up
conservative_3_159627	35.4718	440.019	0	0	3.63282	up
conservative_4_171591	1641.71	6805.72	0	0	2.05155	up
conservative_5_188489	18.1907	60.5119	0	0	1.73402	up
conservative_7_229161	84.5866	23.1589	0	0	-1.86886	down
conservative_8_249343	31.8337	3.7353	0	0	-3.09126	down
conservative_9_257800	40.929	119.53	0	0	1.54617	up
conservative_9_260726	46381.6	96206.5	0	0	1.05258	up
conservative_GL893970.1_292522	206.464	683.561	0	0	1.72718	up
conservative_JH118654.1_275393	4688.64	1658.48	0	0	-1.49931	down
conservative_JH118654.1_275394	4688.64	1658.48	0	0	-1.49931	down
conservative_JH118718.1_274537	3.6381	44.0766	0	0	3.59876	up
conservative_X_269156	53.6625	485.59	0	0	3.17775	up
ssc-miR-1	181.907	8.2177	0	0	-4.46832	down
ssc-miR-101	512.067	168.836	0	0	-1.60071	down
ssc-miR-126-3p	304.694	77.6943	0	0	-1.97148	down
ssc-miR-127	148.254	10.4589	0	0	-3.82527	down
ssc-miR-1285	28.1955	3.7353	0	0	-2.91617	down
ssc-miR-132	429.3	1116.11	0	0	1.37842	up
ssc-miR-135	325.613	64.9943	0	0	-2.32477	down
ssc-miR-140-5p	137.339	56.0296	0	0	-1.29349	down
ssc-miR-143-3p	3220.66	230.095	0	0	-3.80706	down
ssc-miR-145-5p	888.614	43.3295	0	0	-4.35814	down
ssc-miR-145-3p	62.7578	3.7353	0	0	-4.0705	down
ssc-miR-148a-3p	30749.5	84202	0	0	1.45329	up
ssc-miR-148b-3p	3131.52	1078.01	0	0	-1.5385	down
ssc-miR-151-3p	8386.81	28743.2	0	0	1.77703	up
ssc-miR-152	43.6576	1.4941	0	0	-4.86888	down
ssc-miR-15a	29.1051	1.4941	0	0	-4.28392	down
ssc-miR-192	2978.72	584.949	0	0	-2.34831	down
ssc-miR-194a	562.092	121.024	0	0	-2.21551	down
ssc-miR-196b-5p	73.6722	11.2059	0	0	-2.71686	down
ssc-miR-199a-5p	243.755	17.9295	0	0	-3.76502	down
ssc-miR-199a-3p	371.999	20.9177	0	0	-4.1525	down
ssc-miR-199b-5p	235.569	17.1824	0	0	-3.77715	down
ssc-miR-199b-3p	371.999	20.9177	0	0	-4.1525	down
ssc-miR-19a	46.3862	5.2294	0	0	-3.14898	down
ssc-miR-19b	144.616	45.5707	0	0	-1.66605	down
ssc-miR-20a	557.544	241.301	0	0	-1.20825	down
ssc-miR-215	130.063	15.6883	0	0	-3.05145	down
ssc-miR-30a-5p	795.842	367.554	0	0	-1.11453	down
ssc-miR-30e-5p	3416.21	1031.69	0	0	-1.72738	down
ssc-miR-32	133.701	61.259	0	0	-1.12602	down
ssc-miR-335	182.816	64.9943	0	0	-1.49201	down
ssc-miR-340	802.208	350.372	0	0	-1.19509	down
ssc-miR-34c	27622.5	13109.4	0	0	-1.07524	down
ssc-miR-374a-5p	258.307	100.853	0	0	-1.35683	down
ssc-miR-374a-3p	68.215	24.653	0	0	-1.46833	down
ssc-miR-374b-5p	135.52	55.2825	0	0	-1.29362	down
ssc-miR-378	216.469	42.5825	0	0	-2.34583	down
ssc-miR-378b-3p	18.1907	0	0	0	-27.4386	down
ssc-miR-425-5p	7346.3	19620.8	0	0	1.41729	up
ssc-miR-451	71.8531	882.279	0	0	3.61811	up
ssc-miR-7136-5p	322.884	851.649	0	0	1.39924	up
ssc-miR-9-1	11009.9	4417.37	0	0	-1.31754	down
ssc-miR-9-2	11009.9	4417.37	0	0	-1.31754	down
ssc-miR-9	11009.9	4417.37	0	0	-1.31754	down
unconservative_10_31200	89.1343	200.212	0	0	1.16748	up
unconservative_10_32310	230.112	839.696	0	0	1.86753	up
unconservative_11_42222	226.474	838.202	0	0	1.88795	up
unconservative_12_46558	115.511	259.23	0	0	1.16621	up
unconservative_13_60159	233.75	862.108	0	0	1.8829	up
unconservative_13_63509	3120.61	1186.33	0	0	-1.39532	down
unconservative_15_94706	30.0146	424.331	0	0	3.82145	up
unconservative_17_116318	638.492	1370.86	0	0	1.10234	up
unconservative_1_14032	28.1955	108.324	0	0	1.94181	up
unconservative_1_3529	98.2296	236.818	0	0	1.26955	up
unconservative_2_139718	234.66	859.867	0	0	1.87354	up
unconservative_4_172673	83.6771	11.2059	0	0	-2.90057	down
unconservative_5_189809	57.3006	17.1824	0	0	-1.73762	down
unconservative_6_204233	110.963	511.737	0	0	2.20532	up
unconservative_7_219880	75.4913	25.4001	0	0	-1.57148	down
unconservative_7_221830	36.3813	2.9882	0	0	-3.60585	down
unconservative_7_237284	53.6625	139.7	0	0	1.38035	up
unconservative_7_237286	127.335	333.936	0	0	1.39095	up
unconservative_8_244393	309.241	1024.97	0	0	1.72877	up
unconservative_GL893503.1_288775	169.173	15.6883	0	0	-3.43074	down
conservative_3_159058	42.7481	89.6473	1e-06	6.29738e-06	1.0684	up
conservative_7_221138	14.5525	0	1e-06	6.29738e-06	-27.1167	down
conservative_7_221178	14.5525	0	1e-06	6.29738e-06	-27.1167	down
conservative_7_233757	11.8239	43.3295	1e-06	6.29738e-06	1.87364	up
conservative_8_246807	56.3911	20.9177	1e-06	6.29738e-06	-1.43074	down
ssc-miR-107	76.4008	32.8707	1e-06	6.29738e-06	-1.21679	down
ssc-miR-9843-3p	58.2101	20.9177	1e-06	6.29738e-06	-1.47655	down
unconservative_12_54883	7.2763	34.3648	1e-06	6.29738e-06	2.23965	up
unconservative_GL893964.1_295056	7.2763	34.3648	1e-06	6.29738e-06	2.23965	up
conservative_5_183936	20.9193	56.7766	2e-06	1.21008e-05	1.44046	up
conservative_6_218316	31.8337	72.4649	2e-06	1.21008e-05	1.18673	up
ssc-miR-142-3p	16.3716	0.7471	3e-06	1.77049e-05	-4.45375	down
unconservative_X_272462	37.2909	10.4589	3e-06	1.77049e-05	-1.83409	down
conservative_6_214305	42.7481	86.6591	4e-06	2.31016e-05	1.01949	up
conservative_8_246876	21.8288	2.9882	4e-06	2.31016e-05	-2.86888	down
unconservative_6_209680	30.0146	67.9825	4e-06	2.31016e-05	1.1795	up
ssc-miR-493-5p	12.7335	0	6e-06	3.38381e-05	-26.9241	down
conservative_8_250121	0	13.4471	9e-06	5.01031e-05	27.0027	up
ssc-miR-429	51.8434	20.9177	1e-05	5.53846e-05	-1.30944	down
ssc-miR-450c-5p	39.1099	13.4471	1.6e-05	8.64e-05	-1.54024	down
conservative_4_167222	30.0146	8.2177	1.8e-05	9.64764e-05	-1.86886	down
ssc-miR-1343	11.8239	36.606	2.1e-05	0.000111176	1.63037	up
unconservative_6_217361	20.0097	49.306	2.2e-05	0.000115902	1.30106	up
unconservative_5_189932	19.1002	47.8119	2.3e-05	0.000120583	1.32378	up
conservative_8_245564	4.5477	23.1589	2.7e-05	0.00014087	2.34836	up
conservative_10_31853	10.9144	0	3.2e-05	0.000162635	-26.7017	down
ssc-miR-133a-3p	10.9144	0	3.2e-05	0.000162635	-26.7017	down
conservative_7_233039	25.4669	56.0296	3.6e-05	0.000181682	1.13757	up
conservative_11_40315	7.2763	26.8942	5.8e-05	0.00029	1.88602	up
conservative_4_180615	36.3813	13.4471	6.1e-05	0.000303594	-1.4359	down
conservative_GL895257.1_291057	9.0953	29.8824	6.2e-05	0.000307156	1.7161	up
unconservative_GL894509.1_289919	4.5477	21.6648	6.6e-05	0.000325479	2.25214	up
conservative_17_110772	2.7286	17.9295	6.8e-05	0.000333818	2.7161	up
conservative_7_230226	23.6479	5.9765	6.9e-05	0.000337195	-1.98434	down
conservative_1_7591	33.6527	11.953	7.3e-05	0.000355135	-1.49335	down
conservative_8_249166	39.1099	15.6883	8.5e-05	0.000408	-1.31784	down
conservative_1_6986	8.1858	27.6413	8.9e-05	0.00042531	1.75563	up
ssc-miR-29c	17.2811	2.9882	9.7e-05	0.000459474	-2.53185	down
conservative_3_151391	0	10.4589	0.000102	0.000476883	26.6402	up
conservative_4_180983	11.8239	0.7471	0.000111	0.000514506	-3.98426	down
ssc-miR-450b-5p	22.7383	5.9765	0.000117	0.00054	-1.92775	down
conservative_8_249253	13.643	1.4941	0.00012	0.000551489	-3.19081	down
conservative_4_180236	35.4718	14.1942	0.000157	0.0007065	-1.32137	down
conservative_X_269813	9.0953	0	0.000157	0.0007065	-26.4386	down
conservative_3_153877	5.4572	21.6648	0.000173	0.000765738	1.98912	up
ssc-miR-1306-3p	10.0049	29.1354	0.000185	0.000812195	1.54207	up
unconservative_6_209052	7.2763	24.653	0.000188	0.000822024	1.76049	up
conservative_14_82415	14.5525	2.2412	0.000212	0.00091584	-2.69892	down
conservative_14_82416	14.5525	2.2412	0.000212	0.00091584	-2.69892	down
conservative_14_92691	14.5525	2.2412	0.000212	0.00091584	-2.69892	down
conservative_14_92692	14.5525	2.2412	0.000212	0.00091584	-2.69892	down
conservative_6_199877	14.5525	2.2412	0.000212	0.00091584	-2.69892	down
conservative_3_151707	12.7335	1.4941	0.000235	0.00100316	-3.09128	down
conservative_10_29926	20.0097	5.2294	0.00026	0.00110551	-1.93598	down
conservative_12_47570	0	8.9647	0.000338	0.00141763	26.4178	up
unconservative_8_242651	0	8.9647	0.000338	0.00141763	26.4178	up
conservative_GL895465.2_297154	8.1858	0	0.000348	0.00144276	-26.2866	down
ssc-miR-362	8.1858	0	0.000348	0.00144276	-26.2866	down
unconservative_10_29425	8.1858	0	0.000348	0.00144276	-26.2866	down
conservative_JH118966.1_273087	1.8191	13.4471	0.000358	0.00146732	2.886	up
conservative_JH118966.1_273088	1.8191	13.4471	0.000358	0.00146732	2.886	up
conservative_3_162270	10.0049	27.6413	0.000371	0.001512	1.46612	up
conservative_16_107222	14.5525	34.3648	0.000379	0.0015388	1.23966	up
conservative_2_142978	5.4572	20.1706	0.000391	0.00157567	1.88602	up
conservative_18_123531	21.8288	6.7235	0.000395	0.00158293	-1.69895	down
conservative_X_272585	13.643	2.2412	0.000395	0.00158293	-2.60582	down
ssc-miR-489	19.1002	40.3413	0.000449	0.00175696	1.07867	up
ssc-miR-143-5p	11.8239	1.4941	0.000455	0.00177401	-2.98436	down
ssc-miR-224	10.0049	0.7471	0.000466	0.00180387	-3.74326	down
conservative_6_203617	27.286	10.4589	0.000494	0.00188523	-1.38343	down
conservative_9_262482	32.7432	14.1942	0.000505	0.00192042	-1.20589	down
conservative_7_237964	0	8.2177	0.000616	0.00230201	26.2922	up
conservative_11_36370	0.9095	10.4589	0.00069	0.00256966	3.52351	up
ssc-miR-153	18.1907	5.2294	0.000729	0.00270557	-1.79848	down
conservative_1_19519	21.8288	7.4706	0.000737	0.00270735	-1.54694	down
conservative_7_240852	16.3716	35.1119	0.000771	0.00282264	1.10076	up
conservative_X_267014	7.2763	21.6648	0.000836	0.0030298	1.57408	up
unconservative_7_234335	5.4572	18.6765	0.000863	0.00311719	1.77499	up
conservative_17_111919	19.1002	5.9765	0.000872	0.00313398	-1.67621	down
conservative_3_160199	19.1002	5.9765	0.000872	0.00313398	-1.67621	down
conservative_7_234493	10.9144	1.4941	0.000875	0.00312914	-2.86888	down
conservative_GL894231.1_293131	9.0953	0.7471	0.000947	0.00336988	-3.60575	down
ssc-miR-452	9.0953	0.7471	0.000947	0.00336988	-3.60575	down
unconservative_8_245744	1.8191	11.953	0.000957	0.00338872	2.71608	up
unconservative_6_196748	10.0049	25.4001	0.001006	0.00352753	1.34413	up
conservative_12_52008	0	7.4706	0.001122	0.00389633	26.1547	up
conservative_2_139879	0	7.4706	0.001122	0.00389633	26.1547	up
conservative_7_232633	0	7.4706	0.001122	0.00389633	26.1547	up
conservative_12_49467	20.9193	7.4706	0.001153	0.0039784	-1.48554	down
unconservative_X_267386	7.2763	20.9177	0.001194	0.00410675	1.52345	up
conservative_9_257012	5.4572	17.9295	0.001268	0.00429292	1.7161	up
conservative_2_140807	21.8288	8.2177	0.001287	0.00434363	-1.40943	down
conservative_15_103364	14.5525	3.7353	0.001339	0.00449106	-1.96197	down
conservative_3_147185	29.1051	13.4471	0.001432	0.00478811	-1.11398	down
conservative_13_70159	6.3667	0	0.00171	0.00563908	-25.924	down
conservative_3_157706	6.3667	0	0.00171	0.00563908	-25.924	down
conservative_3_157766	6.3667	0	0.00171	0.00563908	-25.924	down
conservative_X_272500	6.3667	0	0.00171	0.00563908	-25.924	down
ssc-miR-214	6.3667	0	0.00171	0.00563908	-25.924	down
unconservative_14_85134	6.3667	0	0.00171	0.00563908	-25.924	down
conservative_12_52180	12.7335	2.9882	0.001804	0.00580721	-2.09128	down
conservative_X_268567	12.7335	2.9882	0.001804	0.00580721	-2.09128	down
conservative_12_50000	10.0049	23.9059	0.001891	0.00606018	1.25666	up
conservative_1_19550	15.4621	31.3766	0.00191	0.00609394	1.02095	up
conservative_JH118704.1_290084	15.4621	31.3766	0.00191	0.00609394	1.02095	up
conservative_3_147092	0	6.7235	0.002044	0.00641721	26.0027	up
ssc-miR-221-5p	10.9144	2.2412	0.002402	0.00743312	-2.28389	down
conservative_7_222758	1.8191	10.4589	0.002489	0.00765846	2.52343	up
conservative_9_257463	10.0049	23.1589	0.002564	0.00786682	1.21086	up
unconservative_1_9122	2.7286	11.953	0.002732	0.00828809	2.13114	up
conservative_17_114299	15.4621	5.2294	0.003097	0.009291	-1.56402	down
conservative_5_194594	11.8239	2.9882	0.003111	0.00930715	-1.98436	down
conservative_2_135306	9.0953	1.4941	0.003121	0.00931127	-2.60584	down
unconservative_14_80842	20.9193	8.9647	0.003133	0.00932132	-1.22251	down
unconservative_18_119697	7.2763	18.6765	0.00331	0.00979397	1.35995	up

## Sheet: Table S3-1
Table S3-1. 69 specifically expressed mRNAs in capacitated boar sperm
#ID	FS_Count	CS_Count	FS_FPKM	CS_FPKM	FDR	log2FC	regulated
ENSSSCG00000000234	0	3171	0	50.7672	2.93875e-07	12.596	up
ENSSSCG00000000524	0	31	0	4.2997	0.00127997	5.94292	up
ENSSSCG00000000577	0	11920	0	440.476	2.56029e-08	14.5062	up
ENSSSCG00000001161	0	50	0	4.14214	0.000561678	6.62364	up
ENSSSCG00000001772	0	2574	0	57.7471	4.31555e-07	12.2952	up
ENSSSCG00000002341	0	3804	0	30.3535	2.1015e-07	12.8586	up
ENSSSCG00000002532	0	1603	0	22.0298	1.0322e-06	11.6121	up
ENSSSCG00000002586	0	63	0	6.7893	0.000374128	6.95404	up
ENSSSCG00000002823	0	82	0	4.20396	0.00023425	7.33161	up
ENSSSCG00000003214	0	50	0	0.302776	0.000561678	6.62364	up
ENSSSCG00000003714	0	583	0	48.6457	6.62758e-06	10.1537	up
ENSSSCG00000003739	0	86	0	1.00234	0.000215149	7.39991	up
ENSSSCG00000003960	0	63	0	5.16927	0.000374128	6.95404	up
ENSSSCG00000004422	0	3016	0	114.716	3.22299e-07	12.5237	up
ENSSSCG00000004491	0	50	0	4.09962	0.000561678	6.62364	up
ENSSSCG00000004937	0	145	0	1.43573	8.40381e-05	8.15007	up
ENSSSCG00000005109	0	756	0	22.0112	4.11259e-06	10.5283	up
ENSSSCG00000005973	0	31	0	1.87073	0.00127997	5.94292	up
ENSSSCG00000006146	0	91	0	3.42032	0.000194463	7.48097	up
ENSSSCG00000009088	0	31	0	3.14227	0.00127997	5.94292	up
ENSSSCG00000009750	0	1221	0	52.2036	1.70342e-06	11.2195	up
ENSSSCG00000009754	0	177	0	0.992707	5.85403e-05	8.43685	up
ENSSSCG00000010414	0	1212	0	28.1173	1.72677e-06	11.2089	up
ENSSSCG00000011023	0	41	0	0.542135	0.000793119	6.34054	up
ENSSSCG00000011547	0	1289	0	60.8038	1.54176e-06	11.2977	up
ENSSSCG00000011686	0	150	0	12.1563	7.90351e-05	8.19881	up
ENSSSCG00000013098	0	54	0	3.1148	0.000490837	6.73359	up
ENSSSCG00000013788	0	806	0	11.049	3.65602e-06	10.6206	up
ENSSSCG00000013831	0	241	0	26.5071	3.33822e-05	8.88103	up
ENSSSCG00000014324	0	36	0	1.07654	0.000992085	6.15539	up
ENSSSCG00000014528	0	36	0	4.01875	0.000992085	6.15539	up
ENSSSCG00000014530	0	173	0	17.0111	6.1021e-05	8.40397	up
ENSSSCG00000014631	0	7523	0	299.173	5.98061e-08	13.8423	up
ENSSSCG00000014974	0	41	0	8.48591	0.000793119	6.34054	up
ENSSSCG00000015202	0	141	0	1.00933	8.84015e-05	8.10986	up
ENSSSCG00000015347	0	305	0	112.037	2.17166e-05	9.22016	up
ENSSSCG00000015664	0	36	0	2.76596	0.000992085	6.15539	up
ENSSSCG00000016072	0	159	0	12.1969	7.11158e-05	8.2826	up
ENSSSCG00000016256	0	72	0	0.494193	0.000295294	7.14523	up
ENSSSCG00000016742	0	3499	0	63.9218	2.45135e-07	12.738	up
ENSSSCG00000021455	0	273	0	9.50668	2.65903e-05	9.06054	up
ENSSSCG00000021778	0	123	0	16.4131	0.000113139	7.91359	up
ENSSSCG00000021894	0	132	0	13.8323	9.95968e-05	8.01506	up
ENSSSCG00000022019	0	31	0	3.58451	0.00127997	5.94292	up
ENSSSCG00000022336	0	41	0	3.61878	0.000793119	6.34054	up
ENSSSCG00000022611	0	77	0	1.47845	0.000262054	7.24143	up
ENSSSCG00000022945	0	264	0	26.2604	2.82682e-05	9.01227	up
ENSSSCG00000023176	0	68	0	1.33417	0.000326821	7.06337	up
ENSSSCG00000024767	0	82	0	7.59993	0.00023425	7.33161	up
ENSSSCG00000025226	0	205	0	10.5443	4.48235e-05	8.64816	up
ENSSSCG00000025456	0	27	0	5.78522	0.00161522	5.74708	up
ENSSSCG00000025777-3	0	42	0	3336.54	0.000760739	6.37488	up
ENSSSCG00000027988	0	50	0	3.95366	0.000561678	6.62364	up
ENSSSCG00000028006	0	31	0	1.64059	0.00127997	5.94292	up
ENSSSCG00000028163	0	95	0	3.18164	0.00018004	7.54269	up
ENSSSCG00000028662	0	14130	0	403.495	1.87119e-08	14.7516	up
ENSSSCG00000028899	0	159	0	5.46756	7.11158e-05	8.2826	up
ENSSSCG00000029378	0	50	0	5.94175	0.000561678	6.62364	up
ENSSSCG00000030316	0	77	0	8.17753	0.000262054	7.24143	up
Pig_newGene_10068	0	10175	0	728.207	3.42775e-08	14.2779	up
Pig_newGene_10152	0	1631	0	1303.91	9.99821e-07	11.6371	up
Pig_newGene_15637	0	6001	0	6864.74	9.07154e-08	13.5162	up
Pig_newGene_17119	0	102	0	11.367	0.000158478	7.64473	up
Pig_newGene_19817	0	2474	0	5192.58	4.6423e-07	12.238	up
Pig_newGene_21316	0	7418	0	3909.42	6.13757e-08	13.822	up
Pig_newGene_24398	0	1521	0	85.9199	1.13695e-06	11.5364	up
Pig_newGene_8231	0	58020	0	17658.4	1.384e-09	16.7894	up
Pig_newGene_8251	0	1271	0	138.633	1.58217e-06	11.2774	up
Pig_newGene_8256	0	8334	0	472.601	4.95211e-08	13.99	up

## Sheet: Table S3-2
Table S3-2. 4,554 specifically expressed mRNAs in fresh boar sperm
#ID	FS_Count	CS_Count	FS_FPKM	CS_FPKM	FDR	log2FC	regulated
ENSSSCG00000000018	331	0	5.23034	0	0.000253277	-8.86928	down
ENSSSCG00000000034	20	0	0.401508	0	0.00887314	-4.86771	down
ENSSSCG00000000035	63	0	1.77059	0	0.00219146	-6.48893	down
ENSSSCG00000000037	109	0	2.24698	0	0.00108454	-7.27304	down
ENSSSCG00000000039	120	0	3.7874	0	0.000957423	-7.41089	down
ENSSSCG00000000056	46	0	0.713036	0	0.00325555	-6.04114	down
ENSSSCG00000000059	134	0	2.59868	0	0.000829472	-7.56921	down
ENSSSCG00000000066	54	0	0.314505	0	0.00266294	-6.26921	down
ENSSSCG00000000072	59	0	4.31222	0	0.00238137	-6.39538	down
ENSSSCG00000000075	23	0	0.35234	0	0.00754472	-5.06288	down
ENSSSCG00000000077	30	0	1.04123	0	0.00550145	-5.4361	down
ENSSSCG00000000081	167	0	5.10956	0	0.000622375	-7.88532	down
ENSSSCG00000000084	370	0	11.9405	0	0.000218644	-9.02964	down
ENSSSCG00000000089	299	0	11.7302	0	0.000289621	-8.72292	down
ENSSSCG00000000094	97	0	1.71941	0	0.00126104	-7.10592	down
ENSSSCG00000000095	28	0	0.324598	0	0.00597681	-5.33895	down
ENSSSCG00000000097	323	0	17.011	0	0.000261585	-8.83406	down
ENSSSCG00000000104	246	0	4.67428	0	0.000374461	-8.44217	down
ENSSSCG00000000114	105	0	1.4567	0	0.00113831	-7.21946	down
ENSSSCG00000000116	123	0	8.56194	0	0.000927207	-7.44631	down
ENSSSCG00000000137	46	0	0.868178	0	0.00325555	-6.04114	down
ENSSSCG00000000156	85	0	1.77191	0	0.00149481	-6.91688	down
ENSSSCG00000000157	77	0	2.23762	0	0.00169684	-6.77552	down
ENSSSCG00000000160	43	0	0.425338	0	0.00354052	-5.94537	down
ENSSSCG00000000161	134	0	4.11466	0	0.000829472	-7.56921	down
ENSSSCG00000000166	96	0	5.91646	0	0.00127802	-7.09108	down
ENSSSCG00000000167	33	0	0.801171	0	0.00490188	-5.57058	down
ENSSSCG00000000169	120	0	1.75776	0	0.000957423	-7.41089	down
ENSSSCG00000000181	60	0	1.0465	0	0.00233126	-6.41935	down
ENSSSCG00000000185	43	0	0.917794	0	0.00354052	-5.94537	down
ENSSSCG00000000199	31	0	4.2101	0	0.00528794	-5.48233	down
ENSSSCG00000000217	36	0	1.13878	0	0.004408	-5.69357	down
ENSSSCG00000000223	89	0	2.02558	0	0.00140898	-6.98269	down
ENSSSCG00000000228	37	0	0.332866	0	0.00426235	-5.73235	down
ENSSSCG00000000232	416	0	3.62565	0	0.00018728	-9.1984	down
ENSSSCG00000000233	77	0	1.91569	0	0.00169684	-6.77552	down
ENSSSCG00000000252	78	0	2.36954	0	0.00166903	-6.79396	down
ENSSSCG00000000265	21	0	0.158448	0	0.00838757	-4.93574	down
ENSSSCG00000000272	60	0	0.961634	0	0.00233126	-6.41935	down
ENSSSCG00000000274	237	0	8.01406	0	0.00039327	-8.38855	down
ENSSSCG00000000278	51	0	1.23186	0	0.00286131	-6.18785	down
ENSSSCG00000000282	29	0	1.90251	0	0.00573052	-5.38834	down
ENSSSCG00000000293	36	0	1.65316	0	0.004408	-5.69357	down
ENSSSCG00000000295	492	0	21.1129	0	0.000150004	-9.44009	down
ENSSSCG00000000366	90	0	1.1618	0	0.00138886	-6.99868	down
ENSSSCG00000000377	95	0	2.16004	0	0.0012954	-7.07609	down
ENSSSCG00000000382	106	0	0.695213	0	0.00112443	-7.23304	down
ENSSSCG00000000384	89	0	4.04627	0	0.00140898	-6.98269	down
ENSSSCG00000000393	70	0	0.923336	0	0.00191657	-6.63933	down
ENSSSCG00000000394	48	0	1.99167	0	0.00308706	-6.10163	down
ENSSSCG00000000396	145	0	2.32599	0	0.000748448	-7.68245	down
ENSSSCG00000000402	151	0	8.41934	0	0.00070989	-7.74067	down
ENSSSCG00000000403	123	0	0.538508	0	0.000927207	-7.44631	down
ENSSSCG00000000430	46	0	1.21219	0	0.00325555	-6.04114	down
ENSSSCG00000000437	25	0	0.17153	0	0.00683962	-5.17972	down
ENSSSCG00000000443	34	0	0.394686	0	0.00472691	-5.61275	down
ENSSSCG00000000457	47	0	1.93397	0	0.00316935	-6.0717	down
ENSSSCG00000000462	44	0	1.93063	0	0.00344083	-5.978	down
ENSSSCG00000000466	93	0	3.0609	0	0.00133142	-7.04562	down
ENSSSCG00000000473	59	0	7.30886	0	0.00238137	-6.39538	down
ENSSSCG00000000477	50	0	0.746214	0	0.00293326	-6.15968	down
ENSSSCG00000000478	71	0	1.24441	0	0.00188221	-6.65959	down
ENSSSCG00000000486	69	0	1.44792	0	0.00195205	-6.61878	down
ENSSSCG00000000488	89	0	2.70114	0	0.00140898	-6.98269	down
ENSSSCG00000000490	39	0	1.89143	0	0.00399507	-5.80691	down
ENSSSCG00000000493	216	0	7.64601	0	0.000444254	-8.25512	down
ENSSSCG00000000500	85	0	3.74731	0	0.00149481	-6.91688	down
ENSSSCG00000000508	48	0	2.0896	0	0.00308706	-6.10163	down
ENSSSCG00000000510	52	0	1.32889	0	0.00279239	-6.21549	down
ENSSSCG00000000519	30	0	0.96164	0	0.00550145	-5.4361	down
ENSSSCG00000000520	25	0	0.392999	0	0.00683962	-5.17972	down
ENSSSCG00000000521	20	0	0.839515	0	0.00887314	-4.86771	down
ENSSSCG00000000529	19	0	0.320345	0	0.0094101	-4.79631	down
ENSSSCG00000000530	58	0	1.49913	0	0.0024334	-6.37102	down
ENSSSCG00000000534	318	0	3.40102	0	0.000267024	-8.8116	down
ENSSSCG00000000543	321	0	28.7947	0	0.000263737	-8.82511	down
ENSSSCG00000000547	85	0	3.428	0	0.00149481	-6.91688	down
ENSSSCG00000000550	98	0	5.02567	0	0.00124446	-7.12061	down
ENSSSCG00000000553	138	0	2.06877	0	0.000798303	-7.61142	down
ENSSSCG00000000554	91	0	4.28789	0	0.00136924	-7.0145	down
ENSSSCG00000000559	141	0	5.73438	0	0.000776245	-7.64229	down
ENSSSCG00000000570	106	0	7.51687	0	0.00112443	-7.23304	down
ENSSSCG00000000572	58	0	1.46832	0	0.0024334	-6.37102	down
ENSSSCG00000000589	21	0	2.34157	0	0.00838757	-4.93574	down
ENSSSCG00000000604	507	0	13.721	0	0.000144159	-9.48336	down
ENSSSCG00000000620	53	0	3.80757	0	0.00272632	-6.2426	down
ENSSSCG00000000648	292	0	9.13068	0	0.000298806	-8.68882	down
ENSSSCG00000000657	86	0	3.99571	0	0.00147251	-6.93362	down
ENSSSCG00000000660	36	0	0.429858	0	0.004408	-5.69357	down
ENSSSCG00000000662	260	0	6.67668	0	0.00034816	-8.5218	down
ENSSSCG00000000684	40	0	0.868402	0	0.0038722	-5.84279	down
ENSSSCG00000000687	47	0	0.709261	0	0.00316935	-6.0717	down
ENSSSCG00000000694	341	0	43.6289	0	0.000243521	-8.91213	down
ENSSSCG00000000700	20	0	0.437255	0	0.00887314	-4.86771	down
ENSSSCG00000000701	52	0	3.19623	0	0.00279239	-6.21549	down
ENSSSCG00000000704	123	0	0.577408	0	0.000927207	-7.44631	down
ENSSSCG00000000719	127	0	5.7212	0	0.000889435	-7.49222	down
ENSSSCG00000000720	68	0	1.03873	0	0.00198869	-6.59793	down
ENSSSCG00000000724	21	0	1.64949	0	0.00838757	-4.93574	down
ENSSSCG00000000739	107	0	1.17049	0	0.00111085	-7.2465	down
ENSSSCG00000000743	529	0	5.59317	0	0.000136276	-9.54456	down
ENSSSCG00000000767	182	0	7.28388	0	0.000556123	-8.00891	down
ENSSSCG00000000774	24	0	0.5191	0	0.00717705	-5.12248	down
ENSSSCG00000000779	55	0	0.586709	0	0.0026021	-6.29535	down
ENSSSCG00000000784	124	0	0.835153	0	0.000917504	-7.45793	down
ENSSSCG00000000798	63	0	1.36706	0	0.00219146	-6.48893	down
ENSSSCG00000000799	71	0	2.20174	0	0.00188221	-6.65959	down
ENSSSCG00000000800	26	0	0.438199	0	0.00652899	-5.23477	down
ENSSSCG00000000807	123	0	7.07673	0	0.000927207	-7.44631	down
ENSSSCG00000000816	289	0	4.77337	0	0.0003029	-8.67396	down
ENSSSCG00000000838	93	0	3.17827	0	0.00133142	-7.04562	down
ENSSSCG00000000840	58	0	1.16434	0	0.0024334	-6.37102	down
ENSSSCG00000000841	105	0	1.68491	0	0.00113831	-7.21946	down
ENSSSCG00000000844	32	0	1.14356	0	0.00508851	-5.52713	down
ENSSSCG00000000846	57	0	0.690812	0	0.00248746	-6.34623	down
ENSSSCG00000000853	189	0	7.40405	0	0.000529298	-8.06315	down
ENSSSCG00000000857	64	0	2.69237	0	0.00214808	-6.5114	down
ENSSSCG00000000864	290	0	24.3858	0	0.000301525	-8.67893	down
ENSSSCG00000000874	100	0	5.00552	0	0.00121241	-7.14955	down
ENSSSCG00000000877	127	0	3.30637	0	0.000889435	-7.49222	down
ENSSSCG00000000884	55	0	0.88677	0	0.0026021	-6.29535	down
ENSSSCG00000000891	104	0	3.45553	0	0.00115249	-7.20575	down
ENSSSCG00000000895	76	0	7.67663	0	0.00172546	-6.75683	down
ENSSSCG00000000900	72	0	1.92587	0	0.00184891	-6.67957	down
ENSSSCG00000000902	71	0	2.03505	0	0.00188221	-6.65959	down
ENSSSCG00000000907	397	0	4.71301	0	0.000199217	-9.13107	down
ENSSSCG00000000924	74	0	2.43762	0	0.00178532	-6.71872	down
ENSSSCG00000000927	63	0	2.5065	0	0.00219146	-6.48893	down
ENSSSCG00000000938	576	0	36.6501	0	0.000121748	-9.6672	down
ENSSSCG00000000939	199	0	5.62109	0	0.000494706	-8.13726	down
ENSSSCG00000000942	28	0	1.49429	0	0.00597681	-5.33895	down
ENSSSCG00000000951	60	0	2.49508	0	0.00233126	-6.41935	down
ENSSSCG00000000952	79	0	19.2549	0	0.00164202	-6.81218	down
ENSSSCG00000000970	20	0	0.279475	0	0.00887314	-4.86771	down
ENSSSCG00000000982	45	0	0.817155	0	0.00334595	-6.00992	down
ENSSSCG00000000985	102	0	1.74576	0	0.00118178	-7.17792	down
ENSSSCG00000000999	21	0	0.342846	0	0.00838757	-4.93574	down
ENSSSCG00000001008	29	0	1.4894	0	0.00573052	-5.38834	down
ENSSSCG00000001009	63	0	0.673256	0	0.00219146	-6.48893	down
ENSSSCG00000001010	22	0	0.586261	0	0.00794664	-5.00071	down
ENSSSCG00000001021	93	0	2.5181	0	0.00133142	-7.04562	down
ENSSSCG00000001022	221	0	12.2215	0	0.000431102	-8.28803	down
ENSSSCG00000001025	83	0	0.373981	0	0.00154122	-6.88282	down
ENSSSCG00000001033	28	0	0.643827	0	0.00597681	-5.33895	down
ENSSSCG00000001049	99	0	1.38223	0	0.00122825	-7.13516	down
ENSSSCG00000001053	30	0	1.50312	0	0.00550145	-5.4361	down
ENSSSCG00000001061	90	0	0.978573	0	0.00138886	-6.99868	down
ENSSSCG00000001063	101	0	2.92564	0	0.00119693	-7.16381	down
ENSSSCG00000001073	26	0	0.883919	0	0.00652899	-5.23477	down
ENSSSCG00000001074	117	0	1.61674	0	0.000989405	-7.37458	down
ENSSSCG00000001087	21	0	0.439552	0	0.00838757	-4.93574	down
ENSSSCG00000001092	143	0	3.48021	0	0.000762125	-7.66251	down
ENSSSCG00000001099	19	0	0.596382	0	0.0094101	-4.79631	down
ENSSSCG00000001100	102	0	1.06156	0	0.00118178	-7.17792	down
ENSSSCG00000001102	38	0	9.26192	0	0.00412492	-5.77011	down
ENSSSCG00000001107	32	0	2.02883	0	0.00508851	-5.52713	down
ENSSSCG00000001137	69	0	6.41686	0	0.00195205	-6.61878	down
ENSSSCG00000001156	104	0	2.88963	0	0.00115249	-7.20575	down
ENSSSCG00000001164	23	0	1.28644	0	0.00754472	-5.06288	down
ENSSSCG00000001201	57	0	1.43043	0	0.00248746	-6.34623	down
ENSSSCG00000001206	24	0	0.768999	0	0.00717705	-5.12248	down
ENSSSCG00000001209	60	0	0.751721	0	0.00233126	-6.41935	down
ENSSSCG00000001213	224	0	9.07584	0	0.000423534	-8.30742	down
ENSSSCG00000001214	26	0	1.28283	0	0.00652899	-5.23477	down
ENSSSCG00000001219	34	0	0.630143	0	0.00472691	-5.61275	down
ENSSSCG00000001231	41	0	1.00663	0	0.00375579	-5.8778	down
ENSSSCG00000001232	106	0	2.85161	0	0.00112443	-7.23304	down
ENSSSCG00000001233	27	0	0.866765	0	0.00624224	-5.2878	down
ENSSSCG00000001252	39	0	1.26754	0	0.00399507	-5.80691	down
ENSSSCG00000001346	83	0	0.905639	0	0.00154122	-6.88282	down
ENSSSCG00000001347	190	0	1.31158	0	0.00052565	-8.07073	down
ENSSSCG00000001362	70	0	0.353362	0	0.00191657	-6.63933	down
ENSSSCG00000001370	92	0	2.00706	0	0.0013501	-7.03014	down
ENSSSCG00000001376	154	0	1.93806	0	0.000691892	-7.76892	down
ENSSSCG00000001379	315	0	5.61481	0	0.000270383	-8.79795	down
ENSSSCG00000001408	208	0	9.52804	0	0.000466817	-8.20085	down
ENSSSCG00000001409	87	0	1.16591	0	0.00145078	-6.95016	down
ENSSSCG00000001413	50	0	0.968694	0	0.00293326	-6.15968	down
ENSSSCG00000001416	23	0	2.7325	0	0.00754472	-5.06288	down
ENSSSCG00000001419	29	0	0.910621	0	0.00573052	-5.38834	down
ENSSSCG00000001422	122	0	3.36009	0	0.000937091	-7.4346	down
ENSSSCG00000001438	128	0	7.57622	0	0.000880411	-7.50347	down
ENSSSCG00000001440	76	0	0.408911	0	0.00172546	-6.75683	down
ENSSSCG00000001455	742	0	24.0251	0	8.70339e-05	-10.0322	down
ENSSSCG00000001457	115	0	7.08604	0	0.00101178	-7.34986	down
ENSSSCG00000001465	31	0	1.38832	0	0.00528794	-5.48233	down
ENSSSCG00000001468	24	0	1.32261	0	0.00717705	-5.12248	down
ENSSSCG00000001469	38	0	1.47664	0	0.00412492	-5.77011	down
ENSSSCG00000001477	22	0	0.297169	0	0.00794664	-5.00071	down
ENSSSCG00000001485	35	0	0.762097	0	0.00456259	-5.65373	down
ENSSSCG00000001487	23	0	0.789593	0	0.00754472	-5.06288	down
ENSSSCG00000001493	65	0	2.06653	0	0.00210618	-6.53353	down
ENSSSCG00000001497	45	0	0.707773	0	0.00334595	-6.00992	down
ENSSSCG00000001499	147	0	0.436313	0	0.000735196	-7.70212	down
ENSSSCG00000001507	420	0	8.46546	0	0.000184926	-9.21218	down
ENSSSCG00000001509	19	0	0.158138	0	0.0094101	-4.79631	down
ENSSSCG00000001510	34	0	0.614805	0	0.00472691	-5.61275	down
ENSSSCG00000001512	26	0	2.01718	0	0.00652899	-5.23477	down
ENSSSCG00000001513	19	0	0.194583	0	0.0094101	-4.79631	down
ENSSSCG00000001531	25	0	2.12616	0	0.00683962	-5.17972	down
ENSSSCG00000001532	46	0	0.464939	0	0.00325555	-6.04114	down
ENSSSCG00000001534	57	0	4.38811	0	0.00248746	-6.34623	down
ENSSSCG00000001539	21	0	0.280822	0	0.00838757	-4.93574	down
ENSSSCG00000001549	211	0	5.98205	0	0.000458125	-8.22144	down
ENSSSCG00000001552	20	0	1.13407	0	0.00887314	-4.86771	down
ENSSSCG00000001563	486	0	8.22127	0	0.00015246	-9.42242	down
ENSSSCG00000001569	58	0	1.717	0	0.0024334	-6.37102	down
ENSSSCG00000001588	685	0	3.09973	0	9.67648e-05	-9.91695	down
ENSSSCG00000001594	26	0	1.22569	0	0.00652899	-5.23477	down
ENSSSCG00000001596	19	0	0.318715	0	0.0094101	-4.79631	down
ENSSSCG00000001634	21	0	0.979655	0	0.00838757	-4.93574	down
ENSSSCG00000001638	30	0	1.71925	0	0.00550145	-5.4361	down
ENSSSCG00000001654	68	0	1.42206	0	0.00198869	-6.59793	down
ENSSSCG00000001658	20	0	2.57655	0	0.00887314	-4.86771	down
ENSSSCG00000001661	23	0	0.199088	0	0.00754472	-5.06288	down
ENSSSCG00000001679	63	0	0.705543	0	0.00219146	-6.48893	down
ENSSSCG00000001692	55	0	3.1881	0	0.0026021	-6.29535	down
ENSSSCG00000001695	314	0	7.13175	0	0.000271519	-8.79338	down
ENSSSCG00000001697	23	0	0.290942	0	0.00754472	-5.06288	down
ENSSSCG00000001698	27	0	0.536776	0	0.00624224	-5.2878	down
ENSSSCG00000001703	24	0	0.30283	0	0.00717705	-5.12248	down
ENSSSCG00000001715	65	0	0.887679	0	0.00210618	-6.53353	down
ENSSSCG00000001720	97	0	4.12017	0	0.00126104	-7.10592	down
ENSSSCG00000001723	305	0	7.66668	0	0.000282134	-8.75152	down
ENSSSCG00000001732	54	0	0.878392	0	0.00266294	-6.26921	down
ENSSSCG00000001739	31	0	2.58464	0	0.00528794	-5.48233	down
ENSSSCG00000001750	78	0	1.61549	0	0.00166903	-6.79396	down
ENSSSCG00000001754	68	0	1.45585	0	0.00198869	-6.59793	down
ENSSSCG00000001755	64	0	3.26976	0	0.00214808	-6.5114	down
ENSSSCG00000001757	101	0	5.91857	0	0.00119693	-7.16381	down
ENSSSCG00000001758	23	0	0.624129	0	0.00754472	-5.06288	down
ENSSSCG00000001759	113	0	2.37542	0	0.00103506	-7.32471	down
ENSSSCG00000001761	34	0	0.579085	0	0.00472691	-5.61275	down
ENSSSCG00000001769	1067	0	26.0888	0	5.3744e-05	-10.5558	down
ENSSSCG00000001778	245	0	12.5603	0	0.000376472	-8.43631	down
ENSSSCG00000001779	131	0	6.77563	0	0.000854277	-7.53671	down
ENSSSCG00000001792	29	0	1.98662	0	0.00573052	-5.38834	down
ENSSSCG00000001795	431	0	17.4323	0	0.000178711	-9.24942	down
ENSSSCG00000001800	63	0	4.21215	0	0.00219146	-6.48893	down
ENSSSCG00000001808	43	0	1.51324	0	0.00354052	-5.94537	down
ENSSSCG00000001817	41	0	0.805805	0	0.00375579	-5.8778	down
ENSSSCG00000001820	26	0	0.974433	0	0.00652899	-5.23477	down
ENSSSCG00000001826	31	0	0.745235	0	0.00528794	-5.48233	down
ENSSSCG00000001834	20	0	0.389988	0	0.00887314	-4.86771	down
ENSSSCG00000001837	50	0	0.777205	0	0.00293326	-6.15968	down
ENSSSCG00000001852	154	0	4.34286	0	0.000691892	-7.76892	down
ENSSSCG00000001858	339	0	23.4947	0	0.000245419	-8.90366	down
ENSSSCG00000001862	200	0	9.42892	0	0.000491465	-8.14446	down
ENSSSCG00000001866	20	0	1.03548	0	0.00887314	-4.86771	down
ENSSSCG00000001869	153	0	1.22401	0	0.000697802	-7.75956	down
ENSSSCG00000001877	120	0	3.41641	0	0.000957423	-7.41089	down
ENSSSCG00000001878	159	0	1.39472	0	0.000663615	-7.8148	down
ENSSSCG00000001888	21	0	0.608983	0	0.00838757	-4.93574	down
ENSSSCG00000001892	144	0	2.62086	0	0.000755232	-7.67251	down
ENSSSCG00000001903	178	0	2.14746	0	0.000572542	-7.97697	down
ENSSSCG00000001912	36	0	0.539995	0	0.004408	-5.69357	down
ENSSSCG00000001918	86	0	1.21078	0	0.00147251	-6.93362	down
ENSSSCG00000001919	94	0	31.8663	0	0.00131319	-7.06093	down
ENSSSCG00000001921	91	0	0.823683	0	0.00136924	-7.0145	down
ENSSSCG00000001924	19	0	0.433037	0	0.0094101	-4.79631	down
ENSSSCG00000001925	27	0	4.30643	0	0.00624224	-5.2878	down
ENSSSCG00000001927	314	0	3.89289	0	0.000271519	-8.79338	down
ENSSSCG00000001934	249	0	5.04691	0	0.000368538	-8.45961	down
ENSSSCG00000001939	19	0	1.02768	0	0.0094101	-4.79631	down
ENSSSCG00000001941	50	0	6.60714	0	0.00293326	-6.15968	down
ENSSSCG00000001946	25	0	0.726547	0	0.00683962	-5.17972	down
ENSSSCG00000001963	122	0	2.54786	0	0.000937091	-7.4346	down
ENSSSCG00000001970	247	0	4.73883	0	0.000372468	-8.448	down
ENSSSCG00000001973	27	0	1.31853	0	0.00624224	-5.2878	down
ENSSSCG00000001983	57	0	2.16038	0	0.00248746	-6.34623	down
ENSSSCG00000001984	66	0	0.3577	0	0.0020657	-6.55532	down
ENSSSCG00000001987	62	0	1.5739	0	0.00223639	-6.46611	down
ENSSSCG00000001988	19	0	0.304124	0	0.0094101	-4.79631	down
ENSSSCG00000001991	28	0	0.839055	0	0.00597681	-5.33895	down
ENSSSCG00000001999	92	0	2.6768	0	0.0013501	-7.03014	down
ENSSSCG00000002000	55	0	0.855653	0	0.0026021	-6.29535	down
ENSSSCG00000002004	34	0	1.185	0	0.00472691	-5.61275	down
ENSSSCG00000002005	41	0	0.331889	0	0.00375579	-5.8778	down
ENSSSCG00000002006	343	0	16.2799	0	0.000241649	-8.92055	down
ENSSSCG00000002007	24	0	0.802005	0	0.00717705	-5.12248	down
ENSSSCG00000002013	28	0	1.01619	0	0.00597681	-5.33895	down
ENSSSCG00000002036	21	0	1.18392	0	0.00838757	-4.93574	down
ENSSSCG00000002040	38	0	2.06728	0	0.00412492	-5.77011	down
ENSSSCG00000002041	134	0	1.61313	0	0.000829472	-7.56921	down
ENSSSCG00000002042	72	0	3.31255	0	0.00184891	-6.67957	down
ENSSSCG00000002050	709	0	96.1509	0	9.24461e-05	-9.96658	down
ENSSSCG00000002129	116	0	14.2831	0	0.00100048	-7.36228	down
ENSSSCG00000002131	107	0	8.89165	0	0.00111085	-7.2465	down
ENSSSCG00000002134	47	0	2.59022	0	0.00316935	-6.0717	down
ENSSSCG00000002137	42	0	1.29479	0	0.00364537	-5.91198	down
ENSSSCG00000002243	76	0	1.25159	0	0.00172546	-6.75683	down
ENSSSCG00000002269	48	0	0.811056	0	0.00308706	-6.10163	down
ENSSSCG00000002275	30	0	1.1398	0	0.00550145	-5.4361	down
ENSSSCG00000002281	42	0	1.63154	0	0.00364537	-5.91198	down
ENSSSCG00000002287	75	0	2.1396	0	0.00175494	-6.7379	down
ENSSSCG00000002288	138	0	3.39938	0	0.000798303	-7.61142	down
ENSSSCG00000002290	181	0	2.50615	0	0.00056015	-8.00099	down
ENSSSCG00000002294	21	0	3.6064	0	0.00838757	-4.93574	down
ENSSSCG00000002295	93	0	4.46432	0	0.00133142	-7.04562	down
ENSSSCG00000002296	41	0	1.01246	0	0.00375579	-5.8778	down
ENSSSCG00000002298	84	0	0.405693	0	0.0015177	-6.89995	down
ENSSSCG00000002307	67	0	2.47803	0	0.00202655	-6.57678	down
ENSSSCG00000002312	282	0	18.8612	0	0.000312845	-8.63868	down
ENSSSCG00000002321	40	0	0.8554	0	0.0038722	-5.84279	down
ENSSSCG00000002328	62	0	7.73607	0	0.00223639	-6.46611	down
ENSSSCG00000002330	223	0	2.81708	0	0.000426031	-8.30098	down
ENSSSCG00000002332	84	0	0.636214	0	0.0015177	-6.89995	down
ENSSSCG00000002337	28	0	0.252324	0	0.00597681	-5.33895	down
ENSSSCG00000002340	145	0	3.41894	0	0.000748448	-7.68245	down
ENSSSCG00000002345	122	0	1.08493	0	0.000937091	-7.4346	down
ENSSSCG00000002347	19	0	2.71812	0	0.0094101	-4.79631	down
ENSSSCG00000002348	28	0	1.17219	0	0.00597681	-5.33895	down
ENSSSCG00000002351	25	0	0.768052	0	0.00683962	-5.17972	down
ENSSSCG00000002355	460	0	17.2697	0	0.000163964	-9.34321	down
ENSSSCG00000002356	143	0	4.82491	0	0.000762125	-7.66251	down
ENSSSCG00000002357	34	0	6.87339	0	0.00472691	-5.61275	down
ENSSSCG00000002370	71	0	0.647663	0	0.00188221	-6.65959	down
ENSSSCG00000002372	328	0	1.79524	0	0.000256338	-8.85617	down
ENSSSCG00000002374	122	0	1.42504	0	0.000937091	-7.4346	down
ENSSSCG00000002378	78	0	2.74766	0	0.00166903	-6.79396	down
ENSSSCG00000002384	201	0	5.99282	0	0.000488261	-8.15163	down
ENSSSCG00000002387	170	0	6.49265	0	0.000608051	-7.9109	down
ENSSSCG00000002389	43	0	0.239879	0	0.00354052	-5.94537	down
ENSSSCG00000002395	35	0	1.21035	0	0.00456259	-5.65373	down
ENSSSCG00000002412	21	0	1.77951	0	0.00838757	-4.93574	down
ENSSSCG00000002414	83	0	3.106	0	0.00154122	-6.88282	down
ENSSSCG00000002425	31	0	0.403441	0	0.00528794	-5.48233	down
ENSSSCG00000002433	306	0	7.83029	0	0.000280919	-8.75623	down
ENSSSCG00000002434	36	0	0.587686	0	0.004408	-5.69357	down
ENSSSCG00000002436	159	0	6.24351	0	0.000663615	-7.8148	down
ENSSSCG00000002441	183	0	2.17879	0	0.000552146	-8.01678	down
ENSSSCG00000002442-3	44	0	5.88506	0	0.00344083	-5.978	down
ENSSSCG00000002447	36	0	1.51676	0	0.004408	-5.69357	down
ENSSSCG00000002448	41	0	1.25306	0	0.00375579	-5.8778	down
ENSSSCG00000002449	19	0	10.1677	0	0.0094101	-4.79631	down
ENSSSCG00000002455	103	0	2.13994	0	0.00116697	-7.1919	down
ENSSSCG00000002457	22	0	0.349137	0	0.00794664	-5.00071	down
ENSSSCG00000002459	30	0	2.56288	0	0.00550145	-5.4361	down
ENSSSCG00000002470	205	0	3.0975	0	0.000475801	-8.17996	down
ENSSSCG00000002474	319	0	7.18471	0	0.000265921	-8.81612	down
ENSSSCG00000002504	225	0	3.86373	0	0.000421063	-8.31382	down
ENSSSCG00000002506	38	0	7.44015	0	0.00412492	-5.77011	down
ENSSSCG00000002516	139	0	4.54548	0	0.00079083	-7.62178	down
ENSSSCG00000002523	125	0	0.940552	0	0.000907978	-7.46945	down
ENSSSCG00000002526	66	0	2.00385	0	0.0020657	-6.55532	down
ENSSSCG00000002529	61	0	15.2963	0	0.00228296	-6.44292	down
ENSSSCG00000002533	53	0	1.06591	0	0.00272632	-6.2426	down
ENSSSCG00000002536	93	0	4.20347	0	0.00133142	-7.04562	down
ENSSSCG00000002538	51	0	0.571153	0	0.00286131	-6.18785	down
ENSSSCG00000002540	177	0	9.87355	0	0.00057678	-7.96888	down
ENSSSCG00000002547	229	0	9.78733	0	0.000411426	-8.33917	down
ENSSSCG00000002550	26	0	2.92521	0	0.00652899	-5.23477	down
ENSSSCG00000002622	47	0	4.68684	0	0.00316935	-6.0717	down
ENSSSCG00000002628	37	0	0.540892	0	0.00426235	-5.73235	down
ENSSSCG00000002629	189	0	5.66265	0	0.000529298	-8.06315	down
ENSSSCG00000002655	32	0	1.70242	0	0.00508851	-5.52713	down
ENSSSCG00000002664	61	0	0.571004	0	0.00228296	-6.44292	down
ENSSSCG00000002667	93	0	1.93574	0	0.00133142	-7.04562	down
ENSSSCG00000002681	22	0	0.289685	0	0.00794664	-5.00071	down
ENSSSCG00000002688	51	0	0.573323	0	0.00286131	-6.18785	down
ENSSSCG00000002689	36	0	0.362552	0	0.004408	-5.69357	down
ENSSSCG00000002699	152	0	14.8421	0	0.0007038	-7.75014	down
ENSSSCG00000002703	68	0	2.14309	0	0.00198869	-6.59793	down
ENSSSCG00000002708	57	0	1.06089	0	0.00248746	-6.34623	down
ENSSSCG00000002721	60	0	0.417542	0	0.00233126	-6.41935	down
ENSSSCG00000002723	106	0	1.82748	0	0.00112443	-7.23304	down
ENSSSCG00000002725	28	0	0.994169	0	0.00597681	-5.33895	down
ENSSSCG00000002743	271	0	7.755	0	0.000329677	-8.58142	down
ENSSSCG00000002756	43	0	2.67995	0	0.00354052	-5.94537	down
ENSSSCG00000002762	37	0	0.646539	0	0.00426235	-5.73235	down
ENSSSCG00000002767	22	0	0.497166	0	0.00794664	-5.00071	down
ENSSSCG00000002768	28	0	0.623268	0	0.00597681	-5.33895	down
ENSSSCG00000002774	42	0	0.580272	0	0.00364537	-5.91198	down
ENSSSCG00000002776	74	0	0.937269	0	0.00178532	-6.71872	down
ENSSSCG00000002787	26	0	0.855594	0	0.00652899	-5.23477	down
ENSSSCG00000002797	23	0	0.991238	0	0.00754472	-5.06288	down
ENSSSCG00000002805	37	0	2.31661	0	0.00426235	-5.73235	down
ENSSSCG00000002811	27	0	0.209372	0	0.00624224	-5.2878	down
ENSSSCG00000002819	34	0	1.26861	0	0.00472691	-5.61275	down
ENSSSCG00000002821	64	0	1.98869	0	0.00214808	-6.5114	down
ENSSSCG00000002837	65	0	3.76971	0	0.00210618	-6.53353	down
ENSSSCG00000002841	81	0	0.571752	0	0.00159022	-6.84793	down
ENSSSCG00000002843	20	0	0.74558	0	0.00887314	-4.86771	down
ENSSSCG00000002855	29	0	1.33566	0	0.00573052	-5.38834	down
ENSSSCG00000002857	108	0	2.03728	0	0.00109756	-7.25983	down
ENSSSCG00000002859	135	0	1.36054	0	0.000821482	-7.57988	down
ENSSSCG00000002860	136	0	8.97044	0	0.000813626	-7.59047	down
ENSSSCG00000002865	105	0	3.06008	0	0.00113831	-7.21946	down
ENSSSCG00000002868	75	0	4.3004	0	0.00175494	-6.7379	down
ENSSSCG00000002872	35	0	0.368269	0	0.00456259	-5.65373	down
ENSSSCG00000002876	81	0	8.78168	0	0.00159022	-6.84793	down
ENSSSCG00000002880	21	0	0.339952	0	0.00838757	-4.93574	down
ENSSSCG00000002888	493	0	34.1557	0	0.000149602	-9.44302	down
ENSSSCG00000002893-2	27	0	1.02767	0	0.00624224	-5.2878	down
ENSSSCG00000002895	19	0	0.0597353	0	0.0094101	-4.79631	down
ENSSSCG00000002904	116	0	1.16676	0	0.00100048	-7.36228	down
ENSSSCG00000002905	197	0	4.64359	0	0.000501303	-8.12274	down
ENSSSCG00000002907	53	0	6.12754	0	0.00272632	-6.2426	down
ENSSSCG00000002910	30	0	2.18222	0	0.00550145	-5.4361	down
ENSSSCG00000002919	175	0	30.1473	0	0.000585422	-7.95255	down
ENSSSCG00000002926	49	0	2.57916	0	0.00300844	-6.13094	down
ENSSSCG00000002932	92	0	2.37784	0	0.0013501	-7.03014	down
ENSSSCG00000002963	129	0	7.50304	0	0.000871546	-7.51464	down
ENSSSCG00000002965	129	0	1.76422	0	0.000871546	-7.51464	down
ENSSSCG00000002986	30	0	1.83508	0	0.00550145	-5.4361	down
ENSSSCG00000002998	24	0	0.969343	0	0.00717705	-5.12248	down
ENSSSCG00000003017	148	0	4.04314	0	0.000728723	-7.71185	down
ENSSSCG00000003030	29	0	0.208547	0	0.00573052	-5.38834	down
ENSSSCG00000003041	477	0	11.7898	0	0.000156278	-9.39549	down
ENSSSCG00000003044	114	0	6.08349	0	0.00102331	-7.33734	down
ENSSSCG00000003046	38	0	2.9577	0	0.00412492	-5.77011	down
ENSSSCG00000003064	29	0	9.18956	0	0.00573052	-5.38834	down
ENSSSCG00000003065	636	0	26.0705	0	0.000106769	-9.80999	down
ENSSSCG00000003066	211	0	8.28244	0	0.000458125	-8.22144	down
ENSSSCG00000003068	56	0	0.683902	0	0.00254365	-6.32101	down
ENSSSCG00000003072	35	0	1.16524	0	0.00456259	-5.65373	down
ENSSSCG00000003077	40	0	2.66572	0	0.0038722	-5.84279	down
ENSSSCG00000003098	19	0	0.332704	0	0.0094101	-4.79631	down
ENSSSCG00000003104	27	0	0.541888	0	0.00624224	-5.2878	down
ENSSSCG00000003105	134	0	2.71546	0	0.000829472	-7.56921	down
ENSSSCG00000003111	274	0	19.1449	0	0.000324932	-8.59726	down
ENSSSCG00000003120	35	0	1.02515	0	0.00456259	-5.65373	down
ENSSSCG00000003132	78	0	1.9597	0	0.00166903	-6.79396	down
ENSSSCG00000003133	26	0	0.441127	0	0.00652899	-5.23477	down
ENSSSCG00000003138	61	0	2.85923	0	0.00228296	-6.44292	down
ENSSSCG00000003149	220	0	6.42859	0	0.000433678	-8.2815	down
ENSSSCG00000003150	387	0	6.79187	0	0.000206047	-9.09433	down
ENSSSCG00000003154	162	0	0.960943	0	0.000647604	-7.84165	down
ENSSSCG00000003155	146	0	1.44644	0	0.00074177	-7.69232	down
ENSSSCG00000003157	27	0	1.93836	0	0.00624224	-5.2878	down
ENSSSCG00000003158	76	0	3.10469	0	0.00172546	-6.75683	down
ENSSSCG00000003182	39	0	0.252892	0	0.00399507	-5.80691	down
ENSSSCG00000003189	41	0	1.41286	0	0.00375579	-5.8778	down
ENSSSCG00000003193	43	0	0.594593	0	0.00354052	-5.94537	down
ENSSSCG00000003199	67	0	0.721169	0	0.00202655	-6.57678	down
ENSSSCG00000003204	132	0	1.95856	0	0.000845866	-7.54763	down
ENSSSCG00000003230	41	0	7.24434	0	0.00375579	-5.8778	down
ENSSSCG00000003231	106	0	6.38783	0	0.00112443	-7.23304	down
ENSSSCG00000003235	44	0	1.9625	0	0.00344083	-5.978	down
ENSSSCG00000003248	58	0	1.83101	0	0.0024334	-6.37102	down
ENSSSCG00000003253	20	0	0.632669	0	0.00887314	-4.86771	down
ENSSSCG00000003256	29	0	0.448467	0	0.00573052	-5.38834	down
ENSSSCG00000003263	93	0	1.55571	0	0.00133142	-7.04562	down
ENSSSCG00000003264	108	0	0.848463	0	0.00109756	-7.25983	down
ENSSSCG00000003265	22	0	0.849642	0	0.00794664	-5.00071	down
ENSSSCG00000003267	24	0	0.657413	0	0.00717705	-5.12248	down
ENSSSCG00000003275	23	0	0.54395	0	0.00754472	-5.06288	down
ENSSSCG00000003301	19	0	0.184668	0	0.0094101	-4.79631	down
ENSSSCG00000003322	68	0	4.60018	0	0.00198869	-6.59793	down
ENSSSCG00000003332	33	0	0.968698	0	0.00490188	-5.57058	down
ENSSSCG00000003345	29	0	1.37622	0	0.00573052	-5.38834	down
ENSSSCG00000003352	70	0	0.729541	0	0.00191657	-6.63933	down
ENSSSCG00000003367	152	0	24.2482	0	0.0007038	-7.75014	down
ENSSSCG00000003369	24	0	0.344217	0	0.00717705	-5.12248	down
ENSSSCG00000003384	68	0	1.99139	0	0.00198869	-6.59793	down
ENSSSCG00000003385	86	0	4.19898	0	0.00147251	-6.93362	down
ENSSSCG00000003402	53	0	1.53728	0	0.00272632	-6.2426	down
ENSSSCG00000003412	92	0	1.57365	0	0.0013501	-7.03014	down
ENSSSCG00000003428	54	0	0.356587	0	0.00266294	-6.26921	down
ENSSSCG00000003429	34	0	0.258134	0	0.00472691	-5.61275	down
ENSSSCG00000003433	64	0	0.686379	0	0.00214808	-6.5114	down
ENSSSCG00000003434	118	0	1.07461	0	0.000978539	-7.38679	down
ENSSSCG00000003438	54	0	0.280521	0	0.00266294	-6.26921	down
ENSSSCG00000003439	33	0	1.31011	0	0.00490188	-5.57058	down
ENSSSCG00000003456	67	0	1.5048	0	0.00202655	-6.57678	down
ENSSSCG00000003458	138	0	1.92166	0	0.000798303	-7.61142	down
ENSSSCG00000003464	53	0	1.18563	0	0.00272632	-6.2426	down
ENSSSCG00000003468	32	0	0.308591	0	0.00508851	-5.52713	down
ENSSSCG00000003475	31	0	2.88869	0	0.00528794	-5.48233	down
ENSSSCG00000003477	268	0	5.94467	0	0.000334544	-8.5654	down
ENSSSCG00000003485	68	0	0.919109	0	0.00198869	-6.59793	down
ENSSSCG00000003486	27	0	0.565931	0	0.00624224	-5.2878	down
ENSSSCG00000003488	177	0	2.46113	0	0.00057678	-7.96888	down
ENSSSCG00000003493	253	0	6.07948	0	0.000360891	-8.48253	down
ENSSSCG00000003511	216	0	5.00154	0	0.000444254	-8.25512	down
ENSSSCG00000003513	109	0	1.92162	0	0.00108454	-7.27304	down
ENSSSCG00000003516	37	0	1.91822	0	0.00426235	-5.73235	down
ENSSSCG00000003524	80	0	3.52587	0	0.00161576	-6.83016	down
ENSSSCG00000003539	52	0	0.848279	0	0.00279239	-6.21549	down
ENSSSCG00000003553	61	0	1.67731	0	0.00228296	-6.44292	down
ENSSSCG00000003558	36	0	0.734625	0	0.004408	-5.69357	down
ENSSSCG00000003559	158	0	2.80883	0	0.000669107	-7.80574	down
ENSSSCG00000003566	96	0	1.97704	0	0.00127802	-7.09108	down
ENSSSCG00000003578	21	0	0.586422	0	0.00838757	-4.93574	down
ENSSSCG00000003583	52	0	1.63998	0	0.00279239	-6.21549	down
ENSSSCG00000003586	379	0	12.8673	0	0.000211812	-9.06425	down
ENSSSCG00000003591	86	0	1.61958	0	0.00147251	-6.93362	down
ENSSSCG00000003592	48	0	0.321589	0	0.00308706	-6.10163	down
ENSSSCG00000003602	80	0	2.95172	0	0.00161576	-6.83016	down
ENSSSCG00000003612	106	0	4.61658	0	0.00112443	-7.23304	down
ENSSSCG00000003623	22	0	0.743079	0	0.00794664	-5.00071	down
ENSSSCG00000003628	21	0	0.168415	0	0.00838757	-4.93574	down
ENSSSCG00000003629	73	0	0.714962	0	0.00181663	-6.69928	down
ENSSSCG00000003631	372	0	49.8319	0	0.000217092	-9.03741	down
ENSSSCG00000003633	30	0	0.939669	0	0.00550145	-5.4361	down
ENSSSCG00000003642	54	0	0.786017	0	0.00266294	-6.26921	down
ENSSSCG00000003643	220	0	5.01344	0	0.000433678	-8.2815	down
ENSSSCG00000003645	37	0	0.952694	0	0.00426235	-5.73235	down
ENSSSCG00000003660	64	0	1.6493	0	0.00214808	-6.5114	down
ENSSSCG00000003667	51	0	1.2474	0	0.00286131	-6.18785	down
ENSSSCG00000003670	101	0	1.01645	0	0.00119693	-7.16381	down
ENSSSCG00000003679	230	0	6.20173	0	0.000409077	-8.34543	down
ENSSSCG00000003680	60	0	0.967032	0	0.00233126	-6.41935	down
ENSSSCG00000003687	355	0	9.38273	0	0.000230925	-8.97005	down
ENSSSCG00000003691	329	0	18.5518	0	0.00025531	-8.86055	down
ENSSSCG00000003697	23	0	2.51499	0	0.00754472	-5.06288	down
ENSSSCG00000003699	411	0	2.92457	0	0.000190297	-9.18098	down
ENSSSCG00000003707	207	0	5.71898	0	0.000469778	-8.19392	down
ENSSSCG00000003709	24	0	0.221	0	0.00717705	-5.12248	down
ENSSSCG00000003711	406	0	17.9289	0	0.000193401	-9.16335	down
ENSSSCG00000003712	394	0	7.60863	0	0.000201224	-9.12015	down
ENSSSCG00000003713	110	0	2.51702	0	0.00107179	-7.28613	down
ENSSSCG00000003717	106	0	11.4699	0	0.00112443	-7.23304	down
ENSSSCG00000003727	118	0	4.48585	0	0.000978539	-7.38679	down
ENSSSCG00000003729	54	0	4.31907	0	0.00266294	-6.26921	down
ENSSSCG00000003730	87	0	2.16552	0	0.00145078	-6.95016	down
ENSSSCG00000003731	66	0	1.06961	0	0.0020657	-6.55532	down
ENSSSCG00000003737	21	0	0.662543	0	0.00838757	-4.93574	down
ENSSSCG00000003738	69	0	5.30697	0	0.00195205	-6.61878	down
ENSSSCG00000003746	25	0	1.68988	0	0.00683962	-5.17972	down
ENSSSCG00000003747	35	0	31.7667	0	0.00456259	-5.65373	down
ENSSSCG00000003749	63	0	1.21848	0	0.00219146	-6.48893	down
ENSSSCG00000003755	34	0	0.817315	0	0.00472691	-5.61275	down
ENSSSCG00000003756	77	0	2.13637	0	0.00169684	-6.77552	down
ENSSSCG00000003772	176	0	3.02872	0	0.000581073	-7.96073	down
ENSSSCG00000003775	132	0	8.04811	0	0.000845866	-7.54763	down
ENSSSCG00000003781	75	0	1.37643	0	0.00175494	-6.7379	down
ENSSSCG00000003787	460	0	14.1418	0	0.000163964	-9.34321	down
ENSSSCG00000003794	38	0	1.45022	0	0.00412492	-5.77011	down
ENSSSCG00000003795	116	0	1.46346	0	0.00100048	-7.36228	down
ENSSSCG00000003801	96	0	3.46457	0	0.00127802	-7.09108	down
ENSSSCG00000003803	69	0	4.34992	0	0.00195205	-6.61878	down
ENSSSCG00000003805	160	0	4.24011	0	0.000658202	-7.82381	down
ENSSSCG00000003809	129	0	8.63854	0	0.000871546	-7.51464	down
ENSSSCG00000003818	90	0	1.76721	0	0.00138886	-6.99868	down
ENSSSCG00000003820	53	0	0.933345	0	0.00272632	-6.2426	down
ENSSSCG00000003823	65	0	1.9312	0	0.00210618	-6.53353	down
ENSSSCG00000003825	25	0	0.699633	0	0.00683962	-5.17972	down
ENSSSCG00000003844	58	0	1.15838	0	0.0024334	-6.37102	down
ENSSSCG00000003845	157	0	1.71966	0	0.000674679	-7.79662	down
ENSSSCG00000003858	19	0	6.79334	0	0.0094101	-4.79631	down
ENSSSCG00000003859	104	0	2.03102	0	0.00115249	-7.20575	down
ENSSSCG00000003863	42	0	0.448547	0	0.00364537	-5.91198	down
ENSSSCG00000003867	87	0	4.56383	0	0.00145078	-6.95016	down
ENSSSCG00000003872	526	0	7.28607	0	0.000137306	-9.53636	down
ENSSSCG00000003888	140	0	2.99074	0	0.000783478	-7.63207	down
ENSSSCG00000003898	91	0	1.84194	0	0.00136924	-7.0145	down
ENSSSCG00000003902	112	0	1.61998	0	0.00104705	-7.31196	down
ENSSSCG00000003903	107	0	7.90225	0	0.00111085	-7.2465	down
ENSSSCG00000003904	27	0	0.293976	0	0.00624224	-5.2878	down
ENSSSCG00000003905	25	0	0.399089	0	0.00683962	-5.17972	down
ENSSSCG00000003913	103	0	1.00669	0	0.00116697	-7.1919	down
ENSSSCG00000003914	215	0	16.5021	0	0.000446969	-8.24844	down
ENSSSCG00000003928	129	0	2.77592	0	0.000871546	-7.51464	down
ENSSSCG00000003931	62	0	0.96094	0	0.00223639	-6.46611	down
ENSSSCG00000003954	21	0	2.31773	0	0.00838757	-4.93574	down
ENSSSCG00000003964	21	0	2.26595	0	0.00838757	-4.93574	down
ENSSSCG00000003966	35	0	0.921816	0	0.00456259	-5.65373	down
ENSSSCG00000003976	20	0	0.68929	0	0.00887314	-4.86771	down
ENSSSCG00000003983	198	0	3.8043	0	0.000497986	-8.13002	down
ENSSSCG00000003985	24	0	0.7426	0	0.00717705	-5.12248	down
ENSSSCG00000003987	32	0	1.06584	0	0.00508851	-5.52713	down
ENSSSCG00000003994	48	0	1.88019	0	0.00308706	-6.10163	down
ENSSSCG00000003995	27	0	0.503005	0	0.00624224	-5.2878	down
ENSSSCG00000004002	131	0	10.2011	0	0.000854277	-7.53671	down
ENSSSCG00000004010	25	0	0.303622	0	0.00683962	-5.17972	down
ENSSSCG00000004020	72	0	1.79293	0	0.00184891	-6.67957	down
ENSSSCG00000004023	118	0	0.876105	0	0.000978539	-7.38679	down
ENSSSCG00000004028	20	0	1.18782	0	0.00887314	-4.86771	down
ENSSSCG00000004032	34	0	2.79416	0	0.00472691	-5.61275	down
ENSSSCG00000004044	221	0	1.14858	0	0.000431102	-8.28803	down
ENSSSCG00000004048	467	0	9.14283	0	0.000160721	-9.36497	down
ENSSSCG00000004049	20	0	0.761077	0	0.00887314	-4.86771	down
ENSSSCG00000004050	84	0	3.89096	0	0.0015177	-6.89995	down
ENSSSCG00000004053	170	0	6.89926	0	0.000608051	-7.9109	down
ENSSSCG00000004055	119	0	3.03172	0	0.00096788	-7.39889	down
ENSSSCG00000004056	70	0	10.708	0	0.00191657	-6.63933	down
ENSSSCG00000004058	198	0	3.33822	0	0.000497986	-8.13002	down
ENSSSCG00000004064	76	0	0.544806	0	0.00172546	-6.75683	down
ENSSSCG00000004065	32	0	0.46268	0	0.00508851	-5.52713	down
ENSSSCG00000004070	151	0	1.57151	0	0.00070989	-7.74067	down
ENSSSCG00000004076	72	0	3.28786	0	0.00184891	-6.67957	down
ENSSSCG00000004087	19	0	0.244123	0	0.0094101	-4.79631	down
ENSSSCG00000004089	51	0	2.26689	0	0.00286131	-6.18785	down
ENSSSCG00000004104	51	0	2.17793	0	0.00286131	-6.18785	down
ENSSSCG00000004114	154	0	2.01432	0	0.000691892	-7.76892	down
ENSSSCG00000004117	94	0	3.1051	0	0.00131319	-7.06093	down
ENSSSCG00000004119	23	0	0.370887	0	0.00754472	-5.06288	down
ENSSSCG00000004121	35	0	0.595047	0	0.00456259	-5.65373	down
ENSSSCG00000004123	29	0	0.435494	0	0.00573052	-5.38834	down
ENSSSCG00000004128	28	0	3.45425	0	0.00597681	-5.33895	down
ENSSSCG00000004130	21	0	1.36161	0	0.00838757	-4.93574	down
ENSSSCG00000004132	24	0	0.390069	0	0.00717705	-5.12248	down
ENSSSCG00000004139	20	0	0.342267	0	0.00887314	-4.86771	down
ENSSSCG00000004144	33	0	0.426814	0	0.00490188	-5.57058	down
ENSSSCG00000004145	26	0	1.0471	0	0.00652899	-5.23477	down
ENSSSCG00000004150	26	0	1.28682	0	0.00652899	-5.23477	down
ENSSSCG00000004156	74	0	3.07574	0	0.00178532	-6.71872	down
ENSSSCG00000004160	272	0	19.4516	0	0.000328082	-8.58672	down
ENSSSCG00000004165	147	0	3.06269	0	0.000735196	-7.70212	down
ENSSSCG00000004166	283	0	6.44106	0	0.00031139	-8.64377	down
ENSSSCG00000004190	55	0	2.02558	0	0.0026021	-6.29535	down
ENSSSCG00000004196	84	0	2.24092	0	0.0015177	-6.89995	down
ENSSSCG00000004203	114	0	1.72253	0	0.00102331	-7.33734	down
ENSSSCG00000004205	102	0	4.09679	0	0.00118178	-7.17792	down
ENSSSCG00000004206	21	0	0.830488	0	0.00838757	-4.93574	down
ENSSSCG00000004209	42	0	0.418359	0	0.00364537	-5.91198	down
ENSSSCG00000004216	45	0	1.52268	0	0.00334595	-6.00992	down
ENSSSCG00000004220	24	0	0.835153	0	0.00717705	-5.12248	down
ENSSSCG00000004242	19	0	0.502413	0	0.0094101	-4.79631	down
ENSSSCG00000004244	40	0	0.912987	0	0.0038722	-5.84279	down
ENSSSCG00000004247	31	0	0.646136	0	0.00528794	-5.48233	down
ENSSSCG00000004249	182	0	4.73866	0	0.000556123	-8.00891	down
ENSSSCG00000004253	36	0	0.949699	0	0.004408	-5.69357	down
ENSSSCG00000004269	37	0	1.57613	0	0.00426235	-5.73235	down
ENSSSCG00000004273	41	0	0.501341	0	0.00375579	-5.8778	down
ENSSSCG00000004279	40	0	0.77477	0	0.0038722	-5.84279	down
ENSSSCG00000004280	78	0	1.46231	0	0.00166903	-6.79396	down
ENSSSCG00000004282	41	0	3.63953	0	0.00375579	-5.8778	down
ENSSSCG00000004293	38	0	1.02634	0	0.00412492	-5.77011	down
ENSSSCG00000004294	386	0	9.77577	0	0.000206752	-9.09061	down
ENSSSCG00000004302	45	0	1.77395	0	0.00334595	-6.00992	down
ENSSSCG00000004303	39	0	1.82433	0	0.00399507	-5.80691	down
ENSSSCG00000004304	98	0	4.49551	0	0.00124446	-7.12061	down
ENSSSCG00000004307	74	0	1.42299	0	0.00178532	-6.71872	down
ENSSSCG00000004308	200	0	11.1493	0	0.000491465	-8.14446	down
ENSSSCG00000004311	84	0	5.32855	0	0.0015177	-6.89995	down
ENSSSCG00000004318	32	0	1.04129	0	0.00508851	-5.52713	down
ENSSSCG00000004329	180	0	3.17321	0	0.000564228	-7.99303	down
ENSSSCG00000004339	21	0	0.371895	0	0.00838757	-4.93574	down
ENSSSCG00000004350	33	0	2.37994	0	0.00490188	-5.57058	down
ENSSSCG00000004351	28	0	1.70217	0	0.00597681	-5.33895	down
ENSSSCG00000004357	41	0	0.728863	0	0.00375579	-5.8778	down
ENSSSCG00000004368	108	0	3.62451	0	0.00109756	-7.25983	down
ENSSSCG00000004369	32	0	0.398509	0	0.00508851	-5.52713	down
ENSSSCG00000004380	40	0	8.08607	0	0.0038722	-5.84279	down
ENSSSCG00000004381	37	0	2.78964	0	0.00426235	-5.73235	down
ENSSSCG00000004382	570	0	8.67535	0	0.000123449	-9.65211	down
ENSSSCG00000004387	59	0	0.973393	0	0.00238137	-6.39538	down
ENSSSCG00000004388	85	0	3.97763	0	0.00149481	-6.91688	down
ENSSSCG00000004390	58	0	3.00019	0	0.0024334	-6.37102	down
ENSSSCG00000004393	77	0	2.31594	0	0.00169684	-6.77552	down
ENSSSCG00000004394	111	0	10.4695	0	0.00105929	-7.29911	down
ENSSSCG00000004402	55	0	8.57973	0	0.0026021	-6.29535	down
ENSSSCG00000004411	55	0	1.10291	0	0.0026021	-6.29535	down
ENSSSCG00000004420	39	0	0.953144	0	0.00399507	-5.80691	down
ENSSSCG00000004421	84	0	2.08393	0	0.0015177	-6.89995	down
ENSSSCG00000004424	71	0	14.6045	0	0.00188221	-6.65959	down
ENSSSCG00000004446	59	0	3.213	0	0.00238137	-6.39538	down
ENSSSCG00000004456	36	0	0.644769	0	0.004408	-5.69357	down
ENSSSCG00000004457	84	0	0.661084	0	0.0015177	-6.89995	down
ENSSSCG00000004464	437	0	6.71642	0	0.000175474	-9.26933	down
ENSSSCG00000004465	20	0	2.42512	0	0.00887314	-4.86771	down
ENSSSCG00000004466	19	0	0.647817	0	0.0094101	-4.79631	down
ENSSSCG00000004478	43	0	0.612062	0	0.00354052	-5.94537	down
ENSSSCG00000004479	54	0	0.798048	0	0.00266294	-6.26921	down
ENSSSCG00000004480	62	0	9.7498	0	0.00223639	-6.46611	down
ENSSSCG00000004484	97	0	1.16568	0	0.00126104	-7.10592	down
ENSSSCG00000004490	132	0	1.27315	0	0.000845866	-7.54763	down
ENSSSCG00000004492	24	0	0.435281	0	0.00717705	-5.12248	down
ENSSSCG00000004497	20	0	0.84294	0	0.00887314	-4.86771	down
ENSSSCG00000004498	44	0	2.7065	0	0.00344083	-5.978	down
ENSSSCG00000004499	160	0	6.30152	0	0.000658202	-7.82381	down
ENSSSCG00000004500	32	0	0.826958	0	0.00508851	-5.52713	down
ENSSSCG00000004505	40	0	1.06348	0	0.0038722	-5.84279	down
ENSSSCG00000004508	20	0	1.25721	0	0.00887314	-4.86771	down
ENSSSCG00000004510	35	0	0.850223	0	0.00456259	-5.65373	down
ENSSSCG00000004511	78	0	0.74492	0	0.00166903	-6.79396	down
ENSSSCG00000004520	26	0	0.335677	0	0.00652899	-5.23477	down
ENSSSCG00000004524	239	0	6.26984	0	0.000388949	-8.40064	down
ENSSSCG00000004525	151	0	9.11256	0	0.00070989	-7.74067	down
ENSSSCG00000004529	23	0	1.07747	0	0.00754472	-5.06288	down
ENSSSCG00000004530	102	0	36.0914	0	0.00118178	-7.17792	down
ENSSSCG00000004535	151	0	3.73603	0	0.00070989	-7.74067	down
ENSSSCG00000004537	75	0	4.34826	0	0.00175494	-6.7379	down
ENSSSCG00000004538	129	0	15.3095	0	0.000871546	-7.51464	down
ENSSSCG00000004539	77	0	18.7725	0	0.00169684	-6.77552	down
ENSSSCG00000004541	30	0	1.36204	0	0.00550145	-5.4361	down
ENSSSCG00000004543	114	0	3.54095	0	0.00102331	-7.33734	down
ENSSSCG00000004544	106	0	3.7467	0	0.00112443	-7.23304	down
ENSSSCG00000004546	23	0	2.81285	0	0.00754472	-5.06288	down
ENSSSCG00000004547	65	0	1.70998	0	0.00210618	-6.53353	down
ENSSSCG00000004550	54	0	1.11992	0	0.00266294	-6.26921	down
ENSSSCG00000004556	26	0	1.11732	0	0.00652899	-5.23477	down
ENSSSCG00000004569	53	0	2.98086	0	0.00272632	-6.2426	down
ENSSSCG00000004578	317	0	11.2617	0	0.000268136	-8.80706	down
ENSSSCG00000004583	20	0	2.00913	0	0.00887314	-4.86771	down
ENSSSCG00000004588	28	0	1.75238	0	0.00597681	-5.33895	down
ENSSSCG00000004601	19	0	0.714804	0	0.0094101	-4.79631	down
ENSSSCG00000004602	182	0	16.1075	0	0.000556123	-8.00891	down
ENSSSCG00000004603	96	0	1.02769	0	0.00127802	-7.09108	down
ENSSSCG00000004625	125	0	1.98951	0	0.000907978	-7.46945	down
ENSSSCG00000004646	49	0	1.71824	0	0.00300844	-6.13094	down
ENSSSCG00000004656	93	0	3.24155	0	0.00133142	-7.04562	down
ENSSSCG00000004657	99	0	0.986888	0	0.00122825	-7.13516	down
ENSSSCG00000004661	290	0	17.0913	0	0.000301525	-8.67893	down
ENSSSCG00000004662	66	0	4.93344	0	0.0020657	-6.55532	down
ENSSSCG00000004666	26	0	0.815591	0	0.00652899	-5.23477	down
ENSSSCG00000004670	47	0	4.17519	0	0.00316935	-6.0717	down
ENSSSCG00000004672	57	0	0.827205	0	0.00248746	-6.34623	down
ENSSSCG00000004679	299	0	5.16695	0	0.000289621	-8.72292	down
ENSSSCG00000004681	97	0	2.90563	0	0.00126104	-7.10592	down
ENSSSCG00000004684	20	0	0.647106	0	0.00887314	-4.86771	down
ENSSSCG00000004694	336	0	12.4504	0	0.000248315	-8.89086	down
ENSSSCG00000004695	41	0	1.57307	0	0.00375579	-5.8778	down
ENSSSCG00000004697	93	0	5.84262	0	0.00133142	-7.04562	down
ENSSSCG00000004710	27	0	1.20402	0	0.00624224	-5.2878	down
ENSSSCG00000004718	581	0	7.15767	0	0.000120362	-9.67965	down
ENSSSCG00000004725	63	0	0.542197	0	0.00219146	-6.48893	down
ENSSSCG00000004726	160	0	5.02659	0	0.000658202	-7.82381	down
ENSSSCG00000004728	35	0	0.546624	0	0.00456259	-5.65373	down
ENSSSCG00000004739	102	0	1.85758	0	0.00118178	-7.17792	down
ENSSSCG00000004752	61	0	2.09261	0	0.00228296	-6.44292	down
ENSSSCG00000004757	50	0	0.517886	0	0.00293326	-6.15968	down
ENSSSCG00000004758	36	0	0.857854	0	0.004408	-5.69357	down
ENSSSCG00000004772	21	0	0.171445	0	0.00838757	-4.93574	down
ENSSSCG00000004774	58	0	0.666192	0	0.0024334	-6.37102	down
ENSSSCG00000004775	22	0	0.807303	0	0.00794664	-5.00071	down
ENSSSCG00000004782	473	0	22.3595	0	0.000158029	-9.38336	down
ENSSSCG00000004789	80	0	0.739986	0	0.00161576	-6.83016	down
ENSSSCG00000004802	159	0	3.09964	0	0.000663615	-7.8148	down
ENSSSCG00000004807	27	0	1.50309	0	0.00624224	-5.2878	down
ENSSSCG00000004812	76	0	0.28925	0	0.00172546	-6.75683	down
ENSSSCG00000004813	154	0	7.01514	0	0.000691892	-7.76892	down
ENSSSCG00000004814	151	0	20.7714	0	0.00070989	-7.74067	down
ENSSSCG00000004819	29	0	1.88795	0	0.00573052	-5.38834	down
ENSSSCG00000004823	40	0	0.399317	0	0.0038722	-5.84279	down
ENSSSCG00000004825	57	0	0.756798	0	0.00248746	-6.34623	down
ENSSSCG00000004826	54	0	2.61778	0	0.00266294	-6.26921	down
ENSSSCG00000004832	179	0	2.98043	0	0.000568358	-7.98502	down
ENSSSCG00000004844	55	0	0.624558	0	0.0026021	-6.29535	down
ENSSSCG00000004845	83	0	1.01894	0	0.00154122	-6.88282	down
ENSSSCG00000004847	31	0	0.481493	0	0.00528794	-5.48233	down
ENSSSCG00000004869	21	0	0.63747	0	0.00838757	-4.93574	down
ENSSSCG00000004873	45	0	1.95628	0	0.00334595	-6.00992	down
ENSSSCG00000004884	50	0	0.987539	0	0.00293326	-6.15968	down
ENSSSCG00000004890	19	0	0.75126	0	0.0094101	-4.79631	down
ENSSSCG00000004896	354	0	4.26842	0	0.000231786	-8.96599	down
ENSSSCG00000004912	40	0	2.32029	0	0.0038722	-5.84279	down
ENSSSCG00000004919	88	0	0.703553	0	0.00142961	-6.96651	down
ENSSSCG00000004926	59	0	1.3978	0	0.00238137	-6.39538	down
ENSSSCG00000004936	35	0	1.90517	0	0.00456259	-5.65373	down
ENSSSCG00000004938	104	0	4.8033	0	0.00115249	-7.20575	down
ENSSSCG00000004979	105	0	1.73594	0	0.00113831	-7.21946	down
ENSSSCG00000004992	70	0	1.74509	0	0.00191657	-6.63933	down
ENSSSCG00000004996	196	0	6.82344	0	0.000504659	-8.11542	down
ENSSSCG00000004997	30	0	1.96169	0	0.00550145	-5.4361	down
ENSSSCG00000005003	110	0	23.3822	0	0.00107179	-7.28613	down
ENSSSCG00000005005	208	0	37.6506	0	0.000466817	-8.20085	down
ENSSSCG00000005009	101	0	5.48536	0	0.00119693	-7.16381	down
ENSSSCG00000005015	55	0	1.19343	0	0.0026021	-6.29535	down
ENSSSCG00000005016	51	0	2.13715	0	0.00286131	-6.18785	down
ENSSSCG00000005020	128	0	3.06459	0	0.000880411	-7.50347	down
ENSSSCG00000005021	137	0	3.68592	0	0.000805901	-7.60098	down
ENSSSCG00000005029	44	0	4.34878	0	0.00344083	-5.978	down
ENSSSCG00000005038	85	0	3.28863	0	0.00149481	-6.91688	down
ENSSSCG00000005041	55	0	1.79741	0	0.0026021	-6.29535	down
ENSSSCG00000005042	37	0	2.59748	0	0.00426235	-5.73235	down
ENSSSCG00000005053	55	0	1.44029	0	0.0026021	-6.29535	down
ENSSSCG00000005056	40	0	0.903365	0	0.0038722	-5.84279	down
ENSSSCG00000005058	37	0	1.3274	0	0.00426235	-5.73235	down
ENSSSCG00000005078	50	0	0.75612	0	0.00293326	-6.15968	down
ENSSSCG00000005081	21	0	0.426816	0	0.00838757	-4.93574	down
ENSSSCG00000005082	32	0	0.377728	0	0.00508851	-5.52713	down
ENSSSCG00000005083	72	0	1.6235	0	0.00184891	-6.67957	down
ENSSSCG00000005095	87	0	1.90917	0	0.00145078	-6.95016	down
ENSSSCG00000005097	58	0	2.40588	0	0.0024334	-6.37102	down
ENSSSCG00000005098	20	0	0.43084	0	0.00887314	-4.86771	down
ENSSSCG00000005105	62	0	2.77354	0	0.00223639	-6.46611	down
ENSSSCG00000005122	82	0	1.11097	0	0.00156539	-6.86548	down
ENSSSCG00000005124	46	0	1.08004	0	0.00325555	-6.04114	down
ENSSSCG00000005126	65	0	1.1538	0	0.00210618	-6.53353	down
ENSSSCG00000005127	26	0	0.912964	0	0.00652899	-5.23477	down
ENSSSCG00000005130	270	0	15.4594	0	0.000331285	-8.5761	down
ENSSSCG00000005150	67	0	2.70849	0	0.00202655	-6.57678	down
ENSSSCG00000005166	64	0	0.740119	0	0.00214808	-6.5114	down
ENSSSCG00000005171	21	0	0.603832	0	0.00838757	-4.93574	down
ENSSSCG00000005173	40	0	0.939467	0	0.0038722	-5.84279	down
ENSSSCG00000005174	219	0	8.24012	0	0.00043628	-8.27495	down
ENSSSCG00000005177	34	0	0.557918	0	0.00472691	-5.61275	down
ENSSSCG00000005183	223	0	5.26199	0	0.000426031	-8.30098	down
ENSSSCG00000005184	21	0	0.996468	0	0.00838757	-4.93574	down
ENSSSCG00000005191	31	0	0.300531	0	0.00528794	-5.48233	down
ENSSSCG00000005194	24	0	0.703776	0	0.00717705	-5.12248	down
ENSSSCG00000005197	73	0	6.49886	0	0.00181663	-6.69928	down
ENSSSCG00000005204	64	0	1.05479	0	0.00214808	-6.5114	down
ENSSSCG00000005217	30	0	0.950379	0	0.00550145	-5.4361	down
ENSSSCG00000005221	55	0	8.54417	0	0.0026021	-6.29535	down
ENSSSCG00000005227	25	0	0.357185	0	0.00683962	-5.17972	down
ENSSSCG00000005229	109	0	1.78262	0	0.00108454	-7.27304	down
ENSSSCG00000005232	744	0	10.5385	0	8.67238e-05	-10.036	down
ENSSSCG00000005240	169	0	1.71807	0	0.000612761	-7.90242	down
ENSSSCG00000005241	35	0	1.43428	0	0.00456259	-5.65373	down
ENSSSCG00000005243	44	0	0.663121	0	0.00344083	-5.978	down
ENSSSCG00000005245	44	0	2.08192	0	0.00344083	-5.978	down
ENSSSCG00000005257	36	0	0.431713	0	0.004408	-5.69357	down
ENSSSCG00000005269	67	0	0.565941	0	0.00202655	-6.57678	down
ENSSSCG00000005285	129	0	9.31687	0	0.000871546	-7.51464	down
ENSSSCG00000005286	190	0	5.31316	0	0.00052565	-8.07073	down
ENSSSCG00000005300	309	0	4.41457	0	0.000277328	-8.77027	down
ENSSSCG00000005303	37	0	0.552386	0	0.00426235	-5.73235	down
ENSSSCG00000005305	62	0	0.56319	0	0.00223639	-6.46611	down
ENSSSCG00000005307	134	0	2.40879	0	0.000829472	-7.56921	down
ENSSSCG00000005311	137	0	3.61164	0	0.000805901	-7.60098	down
ENSSSCG00000005314	49	0	1.69016	0	0.00300844	-6.13094	down
ENSSSCG00000005315	22	0	0.871231	0	0.00794664	-5.00071	down
ENSSSCG00000005317	314	0	1.62281	0	0.000271519	-8.79338	down
ENSSSCG00000005318	148	0	3.82081	0	0.000728723	-7.71185	down
ENSSSCG00000005320	40	0	0.409107	0	0.0038722	-5.84279	down
ENSSSCG00000005344	41	0	1.0253	0	0.00375579	-5.8778	down
ENSSSCG00000005346	129	0	2.07358	0	0.000871546	-7.51464	down
ENSSSCG00000005350	112	0	9.57019	0	0.00104705	-7.31196	down
ENSSSCG00000005354	62	0	1.04109	0	0.00223639	-6.46611	down
ENSSSCG00000005364	284	0	4.46468	0	0.000309946	-8.64885	down
ENSSSCG00000005383	27	0	0.981	0	0.00624224	-5.2878	down
ENSSSCG00000005384	21	0	2.81833	0	0.00838757	-4.93574	down
ENSSSCG00000005387	57	0	0.885447	0	0.00248746	-6.34623	down
ENSSSCG00000005388	64	0	0.759319	0	0.00214808	-6.5114	down
ENSSSCG00000005389	131	0	4.30873	0	0.000854277	-7.53671	down
ENSSSCG00000005391	108	0	3.96061	0	0.00109756	-7.25983	down
ENSSSCG00000005424	27	0	2.35231	0	0.00624224	-5.2878	down
ENSSSCG00000005441	123	0	1.36242	0	0.000927207	-7.44631	down
ENSSSCG00000005442	19	0	1.59983	0	0.0094101	-4.79631	down
ENSSSCG00000005443	52	0	1.17776	0	0.00279239	-6.21549	down
ENSSSCG00000005444	46	0	1.31181	0	0.00325555	-6.04114	down
ENSSSCG00000005452	151	0	3.93365	0	0.00070989	-7.74067	down
ENSSSCG00000005455	19	0	0.0918862	0	0.0094101	-4.79631	down
ENSSSCG00000005462	134	0	10.4147	0	0.000829472	-7.56921	down
ENSSSCG00000005467	131	0	4.40797	0	0.000854277	-7.53671	down
ENSSSCG00000005471	55	0	1.61852	0	0.0026021	-6.29535	down
ENSSSCG00000005472	68	0	1.70798	0	0.00198869	-6.59793	down
ENSSSCG00000005477	77	0	0.725002	0	0.00169684	-6.77552	down
ENSSSCG00000005491	58	0	6.17145	0	0.0024334	-6.37102	down
ENSSSCG00000005498	26	0	0.24888	0	0.00652899	-5.23477	down
ENSSSCG00000005501	71	0	1.31346	0	0.00188221	-6.65959	down
ENSSSCG00000005506	24	0	0.260288	0	0.00717705	-5.12248	down
ENSSSCG00000005514	173	0	8.81502	0	0.000594294	-7.93603	down
ENSSSCG00000005516	23	0	1.03313	0	0.00754472	-5.06288	down
ENSSSCG00000005524	36	0	0.544026	0	0.004408	-5.69357	down
ENSSSCG00000005528	24	0	1.89084	0	0.00717705	-5.12248	down
ENSSSCG00000005530	21	0	0.600737	0	0.00838757	-4.93574	down
ENSSSCG00000005532	25	0	1.18261	0	0.00683962	-5.17972	down
ENSSSCG00000005574	31	0	0.976309	0	0.00528794	-5.48233	down
ENSSSCG00000005582	1196	0	29.6519	0	4.61852e-05	-10.7204	down
ENSSSCG00000005587	205	0	4.33438	0	0.000475801	-8.17996	down
ENSSSCG00000005589	68	0	3.27458	0	0.00198869	-6.59793	down
ENSSSCG00000005590	90	0	6.99301	0	0.00138886	-6.99868	down
ENSSSCG00000005596	73	0	3.91122	0	0.00181663	-6.69928	down
ENSSSCG00000005597	24	0	0.512444	0	0.00717705	-5.12248	down
ENSSSCG00000005600	219	0	12.2611	0	0.00043628	-8.27495	down
ENSSSCG00000005601	2064	0	46.8581	0	2.23642e-05	-11.5072	down
ENSSSCG00000005602	279	0	3.17921	0	0.000317284	-8.62328	down
ENSSSCG00000005604	54	0	1.51249	0	0.00266294	-6.26921	down
ENSSSCG00000005617	61	0	1.49109	0	0.00228296	-6.44292	down
ENSSSCG00000005621	30	0	0.649491	0	0.00550145	-5.4361	down
ENSSSCG00000005625	27	0	0.498384	0	0.00624224	-5.2878	down
ENSSSCG00000005631	47	0	0.435088	0	0.00316935	-6.0717	down
ENSSSCG00000005640	40	0	0.637148	0	0.0038722	-5.84279	down
ENSSSCG00000005641	23	0	0.371938	0	0.00754472	-5.06288	down
ENSSSCG00000005645	65	0	1.53826	0	0.00210618	-6.53353	down
ENSSSCG00000005649	28	0	0.415091	0	0.00597681	-5.33895	down
ENSSSCG00000005651	541	0	5.67113	0	0.000132288	-9.57688	down
ENSSSCG00000005654	171	0	1.07525	0	0.000603404	-7.91932	down
ENSSSCG00000005667	82	0	0.781239	0	0.00156539	-6.86548	down
ENSSSCG00000005671	342	0	6.88643	0	0.000242582	-8.91634	down
ENSSSCG00000005688	24	0	1.33922	0	0.00717705	-5.12248	down
ENSSSCG00000005689	310	0	4.66768	0	0.000276149	-8.77492	down
ENSSSCG00000005706	63	0	0.510322	0	0.00219146	-6.48893	down
ENSSSCG00000005711	94	0	1.28573	0	0.00131319	-7.06093	down
ENSSSCG00000005715	220	0	2.10317	0	0.000433678	-8.2815	down
ENSSSCG00000005729	128	0	1.03603	0	0.000880411	-7.50347	down
ENSSSCG00000005733	100	0	1.13383	0	0.00121241	-7.14955	down
ENSSSCG00000005738	36	0	0.441583	0	0.004408	-5.69357	down
ENSSSCG00000005739	32	0	0.846408	0	0.00508851	-5.52713	down
ENSSSCG00000005743	19	0	0.147943	0	0.0094101	-4.79631	down
ENSSSCG00000005749	204	0	1.51689	0	0.000478863	-8.17293	down
ENSSSCG00000005753	135	0	1.04688	0	0.000821482	-7.57988	down
ENSSSCG00000005759	70	0	1.60362	0	0.00191657	-6.63933	down
ENSSSCG00000005774	21	0	0.311668	0	0.00838757	-4.93574	down
ENSSSCG00000005781	53	0	2.00084	0	0.00272632	-6.2426	down
ENSSSCG00000005782	30	0	2.2155	0	0.00550145	-5.4361	down
ENSSSCG00000005786	19	0	0.914261	0	0.0094101	-4.79631	down
ENSSSCG00000005841	64	0	1.01534	0	0.00214808	-6.5114	down
ENSSSCG00000005846	40	0	0.537974	0	0.0038722	-5.84279	down
ENSSSCG00000005901	28	0	0.578172	0	0.00597681	-5.33895	down
ENSSSCG00000005930	19	0	0.387368	0	0.0094101	-4.79631	down
ENSSSCG00000005934-2	56	0	2.62528	0	0.00254365	-6.32101	down
ENSSSCG00000005941	101	0	4.94747	0	0.00119693	-7.16381	down
ENSSSCG00000005944	153	0	4.44049	0	0.000697802	-7.75956	down
ENSSSCG00000005959	178	0	6.63694	0	0.000572542	-7.97697	down
ENSSSCG00000005965	85	0	1.83318	0	0.00149481	-6.91688	down
ENSSSCG00000005970	65	0	1.55659	0	0.00210618	-6.53353	down
ENSSSCG00000005975	166	0	4.36803	0	0.000627282	-7.87669	down
ENSSSCG00000005976	359	0	29.8441	0	0.000227534	-8.98619	down
ENSSSCG00000005984	81	0	1.83941	0	0.00159022	-6.84793	down
ENSSSCG00000005987	26	0	0.583129	0	0.00652899	-5.23477	down
ENSSSCG00000005994	58	0	0.852564	0	0.0024334	-6.37102	down
ENSSSCG00000005998	103	0	3.46066	0	0.00116697	-7.1919	down
ENSSSCG00000006000	166	0	2.56898	0	0.000627282	-7.87669	down
ENSSSCG00000006001	248	0	4.82083	0	0.000370494	-8.45382	down
ENSSSCG00000006003	40	0	1.04892	0	0.0038722	-5.84279	down
ENSSSCG00000006009	40	0	1.04067	0	0.0038722	-5.84279	down
ENSSSCG00000006014	49	0	0.74094	0	0.00300844	-6.13094	down
ENSSSCG00000006024	127	0	3.08991	0	0.000889435	-7.49222	down
ENSSSCG00000006035	169	0	12.5849	0	0.000612761	-7.90242	down
ENSSSCG00000006049	64	0	2.29284	0	0.00214808	-6.5114	down
ENSSSCG00000006058	73	0	1.27845	0	0.00181663	-6.69928	down
ENSSSCG00000006061	241	0	159.141	0	0.000384711	-8.41263	down
ENSSSCG00000006065	41	0	1.51882	0	0.00375579	-5.8778	down
ENSSSCG00000006067	260	0	13.3237	0	0.00034816	-8.5218	down
ENSSSCG00000006068	78	0	2.251	0	0.00166903	-6.79396	down
ENSSSCG00000006070	99	0	11.4435	0	0.00122825	-7.13516	down
ENSSSCG00000006071	105	0	0.859991	0	0.00113831	-7.21946	down
ENSSSCG00000006079	43	0	2.14583	0	0.00354052	-5.94537	down
ENSSSCG00000006082	27	0	1.27697	0	0.00624224	-5.2878	down
ENSSSCG00000006083	199	0	5.86638	0	0.000494706	-8.13726	down
ENSSSCG00000006087	72	0	4.6103	0	0.00184891	-6.67957	down
ENSSSCG00000006090	187	0	5.71577	0	0.000536727	-8.04786	down
ENSSSCG00000006092	32	0	0.780898	0	0.00508851	-5.52713	down
ENSSSCG00000006096	49	0	1.01677	0	0.00300844	-6.13094	down
ENSSSCG00000006101	23	0	0.620247	0	0.00754472	-5.06288	down
ENSSSCG00000006110	25	0	0.570762	0	0.00683962	-5.17972	down
ENSSSCG00000006120	34	0	1.13067	0	0.00472691	-5.61275	down
ENSSSCG00000006126	27	0	1.02364	0	0.00624224	-5.2878	down
ENSSSCG00000006134	39	0	1.22553	0	0.00399507	-5.80691	down
ENSSSCG00000006135	125	0	1.93669	0	0.000907978	-7.46945	down
ENSSSCG00000006140	41	0	0.761071	0	0.00375579	-5.8778	down
ENSSSCG00000006153	263	0	21.9242	0	0.000342942	-8.5383	down
ENSSSCG00000006154	30	0	1.10821	0	0.00550145	-5.4361	down
ENSSSCG00000006162	59	0	2.15458	0	0.00238137	-6.39538	down
ENSSSCG00000006166	95	0	4.50152	0	0.0012954	-7.07609	down
ENSSSCG00000006169	101	0	0.444549	0	0.00119693	-7.16381	down
ENSSSCG00000006176	197	0	9.10166	0	0.000501303	-8.12274	down
ENSSSCG00000006177	69	0	4.73762	0	0.00195205	-6.61878	down
ENSSSCG00000006179	52	0	2.93012	0	0.00279239	-6.21549	down
ENSSSCG00000006192	42	0	2.40651	0	0.00364537	-5.91198	down
ENSSSCG00000006193	156	0	7.33628	0	0.000680333	-7.78745	down
ENSSSCG00000006194	124	0	2.42466	0	0.000917504	-7.45793	down
ENSSSCG00000006197	77	0	1.4619	0	0.00169684	-6.77552	down
ENSSSCG00000006209	123	0	2.39829	0	0.000927207	-7.44631	down
ENSSSCG00000006227	81	0	5.31881	0	0.00159022	-6.84793	down
ENSSSCG00000006232	145	0	5.13936	0	0.000748448	-7.68245	down
ENSSSCG00000006233	79	0	2.07036	0	0.00164202	-6.81218	down
ENSSSCG00000006235	113	0	2.04716	0	0.00103506	-7.32471	down
ENSSSCG00000006236	75	0	1.69157	0	0.00175494	-6.7379	down
ENSSSCG00000006238	25	0	0.570533	0	0.00683962	-5.17972	down
ENSSSCG00000006239	43	0	5.44467	0	0.00354052	-5.94537	down
ENSSSCG00000006246	19	0	6.57257	0	0.0094101	-4.79631	down
ENSSSCG00000006261	303	0	8.30469	0	0.000284591	-8.74205	down
ENSSSCG00000006263	98	0	4.08031	0	0.00124446	-7.12061	down
ENSSSCG00000006276	74	0	3.98359	0	0.00178532	-6.71872	down
ENSSSCG00000006280	343	0	31.7278	0	0.000241649	-8.92055	down
ENSSSCG00000006282	205	0	4.66392	0	0.000475801	-8.17996	down
ENSSSCG00000006285	42	0	2.10816	0	0.00364537	-5.91198	down
ENSSSCG00000006287	25	0	0.655714	0	0.00683962	-5.17972	down
ENSSSCG00000006301	216	0	4.50354	0	0.000444254	-8.25512	down
ENSSSCG00000006302	221	0	17.5583	0	0.000431102	-8.28803	down
ENSSSCG00000006304	46	0	1.12809	0	0.00325555	-6.04114	down
ENSSSCG00000006306	21	0	0.785687	0	0.00838757	-4.93574	down
ENSSSCG00000006307	26	0	0.184809	0	0.00652899	-5.23477	down
ENSSSCG00000006309	123	0	5.37405	0	0.000927207	-7.44631	down
ENSSSCG00000006310	80	0	1.74299	0	0.00161576	-6.83016	down
ENSSSCG00000006312	23	0	0.435933	0	0.00754472	-5.06288	down
ENSSSCG00000006319	44	0	0.646983	0	0.00344083	-5.978	down
ENSSSCG00000006323	48	0	2.62359	0	0.00308706	-6.10163	down
ENSSSCG00000006324	233	0	4.78745	0	0.000402169	-8.36407	down
ENSSSCG00000006325	48	0	4.69006	0	0.00308706	-6.10163	down
ENSSSCG00000006335	43	0	1.0642	0	0.00354052	-5.94537	down
ENSSSCG00000006354	31	0	0.374986	0	0.00528794	-5.48233	down
ENSSSCG00000006358	78	0	1.90785	0	0.00166903	-6.79396	down
ENSSSCG00000006360	27	0	0.171588	0	0.00624224	-5.2878	down
ENSSSCG00000006363	314	0	14.3425	0	0.000271519	-8.79338	down
ENSSSCG00000006364	53	0	2.20045	0	0.00272632	-6.2426	down
ENSSSCG00000006366	118	0	12.5899	0	0.000978539	-7.38679	down
ENSSSCG00000006369	102	0	1.50682	0	0.00118178	-7.17792	down
ENSSSCG00000006374	22	0	0.454431	0	0.00794664	-5.00071	down
ENSSSCG00000006375	140	0	4.09953	0	0.000783478	-7.63207	down
ENSSSCG00000006381	278	0	4.24713	0	0.000318788	-8.61812	down
ENSSSCG00000006388	818	0	13.9442	0	7.64741e-05	-10.1727	down
ENSSSCG00000006390	25	0	0.663169	0	0.00683962	-5.17972	down
ENSSSCG00000006394	73	0	1.80903	0	0.00181663	-6.69928	down
ENSSSCG00000006395	57	0	2.01155	0	0.00248746	-6.34623	down
ENSSSCG00000006455	49	0	0.766444	0	0.00300844	-6.13094	down
ENSSSCG00000006456	69	0	8.04643	0	0.00195205	-6.61878	down
ENSSSCG00000006457	77	0	1.77876	0	0.00169684	-6.77552	down
ENSSSCG00000006461	29	0	0.27217	0	0.00573052	-5.38834	down
ENSSSCG00000006462	68	0	1.39988	0	0.00198869	-6.59793	down
ENSSSCG00000006467	180	0	2.85841	0	0.000564228	-7.99303	down
ENSSSCG00000006468	135	0	1.44705	0	0.000821482	-7.57988	down
ENSSSCG00000006469	65	0	2.50963	0	0.00210618	-6.53353	down
ENSSSCG00000006470	24	0	0.664513	0	0.00717705	-5.12248	down
ENSSSCG00000006472	26	0	0.994187	0	0.00652899	-5.23477	down
ENSSSCG00000006481	35	0	0.571366	0	0.00456259	-5.65373	down
ENSSSCG00000006486	63	0	7.18802	0	0.00219146	-6.48893	down
ENSSSCG00000006488	60	0	3.04495	0	0.00233126	-6.41935	down
ENSSSCG00000006494	38	0	0.456525	0	0.00412492	-5.77011	down
ENSSSCG00000006495	56	0	1.37028	0	0.00254365	-6.32101	down
ENSSSCG00000006519	49	0	0.987578	0	0.00300844	-6.13094	down
ENSSSCG00000006520	19	0	0.57785	0	0.0094101	-4.79631	down
ENSSSCG00000006527	24	0	4.70099	0	0.00717705	-5.12248	down
ENSSSCG00000006536	37	0	0.35321	0	0.00426235	-5.73235	down
ENSSSCG00000006538	25	0	3.38682	0	0.00683962	-5.17972	down
ENSSSCG00000006539	27	0	0.395207	0	0.00624224	-5.2878	down
ENSSSCG00000006543	210	0	1.55309	0	0.000460991	-8.21461	down
ENSSSCG00000006544	264	0	7.93064	0	0.000341233	-8.54377	down
ENSSSCG00000006571	53	0	0.541278	0	0.00272632	-6.2426	down
ENSSSCG00000006590	154	0	22.0516	0	0.000691892	-7.76892	down
ENSSSCG00000006604	168	0	3.2417	0	0.000617535	-7.8939	down
ENSSSCG00000006625	55	0	0.742134	0	0.0026021	-6.29535	down
ENSSSCG00000006628	411	0	20.1677	0	0.000190297	-9.18098	down
ENSSSCG00000006632	25	0	1.13049	0	0.00683962	-5.17972	down
ENSSSCG00000006634	95	0	4.10136	0	0.0012954	-7.07609	down
ENSSSCG00000006636	88	0	2.02388	0	0.00142961	-6.96651	down
ENSSSCG00000006638	335	0	10.6213	0	0.000249294	-8.88657	down
ENSSSCG00000006639	34	0	1.42072	0	0.00472691	-5.61275	down
ENSSSCG00000006641	19	0	0.341036	0	0.0094101	-4.79631	down
ENSSSCG00000006644	82	0	1.56943	0	0.00156539	-6.86548	down
ENSSSCG00000006649	68	0	2.97829	0	0.00198869	-6.59793	down
ENSSSCG00000006650	241	0	18.166	0	0.000384711	-8.41263	down
ENSSSCG00000006651	235	0	2.17127	0	0.000397676	-8.37636	down
ENSSSCG00000006653	136	0	3.7025	0	0.000813626	-7.59047	down
ENSSSCG00000006659	90	0	4.16746	0	0.00138886	-6.99868	down
ENSSSCG00000006663	248	0	1.50171	0	0.000370494	-8.45382	down
ENSSSCG00000006667	19	0	1.10144	0	0.0094101	-4.79631	down
ENSSSCG00000006678	31	0	1.7297	0	0.00528794	-5.48233	down
ENSSSCG00000006681	427	0	8.0597	0	0.000180928	-9.23599	down
ENSSSCG00000006689	22	0	0.258075	0	0.00794664	-5.00071	down
ENSSSCG00000006694	55	0	2.54295	0	0.0026021	-6.29535	down
ENSSSCG00000006698	34	0	0.315425	0	0.00472691	-5.61275	down
ENSSSCG00000006702	23	0	0.29022	0	0.00754472	-5.06288	down
ENSSSCG00000006703	42	0	2.46906	0	0.00364537	-5.91198	down
ENSSSCG00000006707	53	0	0.588935	0	0.00272632	-6.2426	down
ENSSSCG00000006709	97	0	0.589008	0	0.00126104	-7.10592	down
ENSSSCG00000006727	44	0	0.682069	0	0.00344083	-5.978	down
ENSSSCG00000006735-2	20	0	0.144998	0	0.00887314	-4.86771	down
ENSSSCG00000006738	26	0	1.89156	0	0.00652899	-5.23477	down
ENSSSCG00000006753	186	0	12.8971	0	0.000540511	-8.04015	down
ENSSSCG00000006755	67	0	1.48798	0	0.00202655	-6.57678	down
ENSSSCG00000006763	82	0	2.52617	0	0.00156539	-6.86548	down
ENSSSCG00000006766	23	0	0.444006	0	0.00754472	-5.06288	down
ENSSSCG00000006767	247	0	1.76769	0	0.000372468	-8.448	down
ENSSSCG00000006771	62	0	3.32389	0	0.00223639	-6.46611	down
ENSSSCG00000006776	50	0	0.721024	0	0.00293326	-6.15968	down
ENSSSCG00000006780	27	0	0.241021	0	0.00624224	-5.2878	down
ENSSSCG00000006783	112	0	2.37126	0	0.00104705	-7.31196	down
ENSSSCG00000006793	56	0	1.79237	0	0.00254365	-6.32101	down
ENSSSCG00000006796	31	0	1.07105	0	0.00528794	-5.48233	down
ENSSSCG00000006799	75	0	1.41745	0	0.00175494	-6.7379	down
ENSSSCG00000006802	19	0	0.678201	0	0.0094101	-4.79631	down
ENSSSCG00000006807	64	0	8.13822	0	0.00214808	-6.5114	down
ENSSSCG00000006815	47	0	1.68233	0	0.00316935	-6.0717	down
ENSSSCG00000006824	155	0	3.61945	0	0.00068607	-7.77821	down
ENSSSCG00000006830	135	0	7.85928	0	0.000821482	-7.57988	down
ENSSSCG00000006832	32	0	0.785682	0	0.00508851	-5.52713	down
ENSSSCG00000006835	94	0	3.11022	0	0.00131319	-7.06093	down
ENSSSCG00000006836	57	0	0.92019	0	0.00248746	-6.34623	down
ENSSSCG00000006837	197	0	32.3319	0	0.000501303	-8.12274	down
ENSSSCG00000006841	127	0	1.83868	0	0.000889435	-7.49222	down
ENSSSCG00000006843	126	0	2.66881	0	0.000898623	-7.48088	down
ENSSSCG00000006846	22	0	1.35687	0	0.00794664	-5.00071	down
ENSSSCG00000006850	52	0	3.35136	0	0.00279239	-6.21549	down
ENSSSCG00000006851	70	0	2.55036	0	0.00191657	-6.63933	down
ENSSSCG00000006852	62	0	1.03305	0	0.00223639	-6.46611	down
ENSSSCG00000006865	89	0	3.60674	0	0.00140898	-6.98269	down
ENSSSCG00000006866	73	0	2.35206	0	0.00181663	-6.69928	down
ENSSSCG00000006870	45	0	2.02198	0	0.00334595	-6.00992	down
ENSSSCG00000006872	214	0	2.7172	0	0.000449713	-8.24174	down
ENSSSCG00000006873	188	0	6.73571	0	0.00053299	-8.05552	down
ENSSSCG00000006878	164	0	2.30778	0	0.000637301	-7.85928	down
ENSSSCG00000006885	20	0	2.8231	0	0.00887314	-4.86771	down
ENSSSCG00000006890	145	0	1.03548	0	0.000748448	-7.68245	down
ENSSSCG00000006891	78	0	4.80942	0	0.00166903	-6.79396	down
ENSSSCG00000006892	192	0	2.21828	0	0.000518486	-8.08578	down
ENSSSCG00000006901	382	0	12.9623	0	0.000209617	-9.07561	down
ENSSSCG00000006904	26	0	1.56294	0	0.00652899	-5.23477	down
ENSSSCG00000006913	206	0	2.32825	0	0.000472773	-8.18696	down
ENSSSCG00000006917	134	0	1.41983	0	0.000829472	-7.56921	down
ENSSSCG00000006926	92	0	5.46933	0	0.0013501	-7.03014	down
ENSSSCG00000006927	118	0	1.16008	0	0.000978539	-7.38679	down
ENSSSCG00000006928	21	0	1.1735	0	0.00838757	-4.93574	down
ENSSSCG00000006950	36	0	0.66882	0	0.004408	-5.69357	down
ENSSSCG00000006954	85	0	2.12438	0	0.00149481	-6.91688	down
ENSSSCG00000006968	50	0	1.58592	0	0.00293326	-6.15968	down
ENSSSCG00000006983	41	0	1.40473	0	0.00375579	-5.8778	down
ENSSSCG00000006985	27	0	0.601306	0	0.00624224	-5.2878	down
ENSSSCG00000006993	130	0	8.30718	0	0.000862836	-7.52572	down
ENSSSCG00000006994	333	0	10.5925	0	0.000251271	-8.87795	down
ENSSSCG00000006996	36	0	3.38439	0	0.004408	-5.69357	down
ENSSSCG00000007000	42	0	0.167248	0	0.00364537	-5.91198	down
ENSSSCG00000007007	79	0	4.01339	0	0.00164202	-6.81218	down
ENSSSCG00000007023	302	0	45.2018	0	0.000285834	-8.73729	down
ENSSSCG00000007030	47	0	0.712698	0	0.00316935	-6.0717	down
ENSSSCG00000007033	19	0	0.249121	0	0.0094101	-4.79631	down
ENSSSCG00000007034	35	0	0.960187	0	0.00456259	-5.65373	down
ENSSSCG00000007043	88	0	2.98071	0	0.00142961	-6.96651	down
ENSSSCG00000007046	46	0	0.866785	0	0.00325555	-6.04114	down
ENSSSCG00000007047	29	0	1.33015	0	0.00573052	-5.38834	down
ENSSSCG00000007052	30	0	0.298213	0	0.00550145	-5.4361	down
ENSSSCG00000007056	131	0	2.07377	0	0.000854277	-7.53671	down
ENSSSCG00000007058	21	0	0.257348	0	0.00838757	-4.93574	down
ENSSSCG00000007063	240	0	6.21705	0	0.00038682	-8.40665	down
ENSSSCG00000007067	44	0	0.450908	0	0.00344083	-5.978	down
ENSSSCG00000007077	112	0	1.81292	0	0.00104705	-7.31196	down
ENSSSCG00000007078	44	0	1.87665	0	0.00344083	-5.978	down
ENSSSCG00000007085	175	0	9.44582	0	0.000585422	-7.95255	down
ENSSSCG00000007088	394	0	13.3851	0	0.000201224	-9.12015	down
ENSSSCG00000007092	55	0	0.53469	0	0.0026021	-6.29535	down
ENSSSCG00000007094	63	0	1.55646	0	0.00219146	-6.48893	down
ENSSSCG00000007098	65	0	2.16502	0	0.00210618	-6.53353	down
ENSSSCG00000007103	37	0	5.83424	0	0.00426235	-5.73235	down
ENSSSCG00000007105	37	0	2.98924	0	0.00426235	-5.73235	down
ENSSSCG00000007115	149	0	2.09249	0	0.000722349	-7.72152	down
ENSSSCG00000007125	20	0	4.70507	0	0.00887314	-4.86771	down
ENSSSCG00000007132	28	0	0.257499	0	0.00597681	-5.33895	down
ENSSSCG00000007133	96	0	1.33362	0	0.00127802	-7.09108	down
ENSSSCG00000007140	91	0	2.59332	0	0.00136924	-7.0145	down
ENSSSCG00000007142	42	0	1.2744	0	0.00364537	-5.91198	down
ENSSSCG00000007151	52	0	0.832564	0	0.00279239	-6.21549	down
ENSSSCG00000007155	39	0	0.83203	0	0.00399507	-5.80691	down
ENSSSCG00000007160	49	0	1.23045	0	0.00300844	-6.13094	down
ENSSSCG00000007162	194	0	3.43988	0	0.000511491	-8.10068	down
ENSSSCG00000007165	686	0	23.7786	0	9.65778e-05	-9.91906	down
ENSSSCG00000007166	115	0	2.16716	0	0.00101178	-7.34986	down
ENSSSCG00000007169	47	0	6.23648	0	0.00316935	-6.0717	down
ENSSSCG00000007178	21	0	1.6373	0	0.00838757	-4.93574	down
ENSSSCG00000007187	95	0	1.25274	0	0.0012954	-7.07609	down
ENSSSCG00000007218	108	0	6.86765	0	0.00109756	-7.25983	down
ENSSSCG00000007228	47	0	3.69052	0	0.00316935	-6.0717	down
ENSSSCG00000007229	24	0	2.09442	0	0.00717705	-5.12248	down
ENSSSCG00000007246	85	0	1.09417	0	0.00149481	-6.91688	down
ENSSSCG00000007248	23	0	0.158475	0	0.00754472	-5.06288	down
ENSSSCG00000007249	21	0	0.156012	0	0.00838757	-4.93574	down
ENSSSCG00000007272	199	0	7.68015	0	0.000494706	-8.13726	down
ENSSSCG00000007275	74	0	1.53321	0	0.00178532	-6.71872	down
ENSSSCG00000007279	373	0	20.413	0	0.000216324	-9.04127	down
ENSSSCG00000007281	99	0	3.50433	0	0.00122825	-7.13516	down
ENSSSCG00000007282	148	0	8.72059	0	0.000728723	-7.71185	down
ENSSSCG00000007286	49	0	0.441162	0	0.00300844	-6.13094	down
ENSSSCG00000007287	113	0	1.05177	0	0.00103506	-7.32471	down
ENSSSCG00000007289	156	0	2.33318	0	0.000680333	-7.78745	down
ENSSSCG00000007307	88	0	2.74229	0	0.00142961	-6.96651	down
ENSSSCG00000007308	78	0	7.99694	0	0.00166903	-6.79396	down
ENSSSCG00000007313	157	0	5.44157	0	0.000674679	-7.79662	down
ENSSSCG00000007314	82	0	1.0569	0	0.00156539	-6.86548	down
ENSSSCG00000007323	21	0	0.202414	0	0.00838757	-4.93574	down
ENSSSCG00000007324	22	0	0.27338	0	0.00794664	-5.00071	down
ENSSSCG00000007340	22	0	0.220581	0	0.00794664	-5.00071	down
ENSSSCG00000007342	80	0	1.28629	0	0.00161576	-6.83016	down
ENSSSCG00000007347	54	0	0.721973	0	0.00266294	-6.26921	down
ENSSSCG00000007352	57	0	1.39479	0	0.00248746	-6.34623	down
ENSSSCG00000007360	37	0	0.232615	0	0.00426235	-5.73235	down
ENSSSCG00000007361	211	0	16.5317	0	0.000458125	-8.22144	down
ENSSSCG00000007362	87	0	3.51148	0	0.00145078	-6.95016	down
ENSSSCG00000007364	113	0	4.50617	0	0.00103506	-7.32471	down
ENSSSCG00000007368	189	0	11.5458	0	0.000529298	-8.06315	down
ENSSSCG00000007371	21	0	0.16704	0	0.00838757	-4.93574	down
ENSSSCG00000007373	31	0	0.550793	0	0.00528794	-5.48233	down
ENSSSCG00000007375	210	0	3.27063	0	0.000460991	-8.21461	down
ENSSSCG00000007381	826	0	16.3602	0	7.5493e-05	-10.1867	down
ENSSSCG00000007386	50	0	3.31378	0	0.00293326	-6.15968	down
ENSSSCG00000007395	67	0	1.75971	0	0.00202655	-6.57678	down
ENSSSCG00000007422	24	0	0.931522	0	0.00717705	-5.12248	down
ENSSSCG00000007425	19	0	0.43385	0	0.0094101	-4.79631	down
ENSSSCG00000007431	175	0	4.20373	0	0.000585422	-7.95255	down
ENSSSCG00000007435	48	0	7.24976	0	0.00308706	-6.10163	down
ENSSSCG00000007438	198	0	2.55995	0	0.000497986	-8.13002	down
ENSSSCG00000007440	44	0	1.49822	0	0.00344083	-5.978	down
ENSSSCG00000007453	99	0	15.5899	0	0.00122825	-7.13516	down
ENSSSCG00000007454	56	0	0.716093	0	0.00254365	-6.32101	down
ENSSSCG00000007466	24	0	1.53072	0	0.00717705	-5.12248	down
ENSSSCG00000007473	118	0	1.42788	0	0.000978539	-7.38679	down
ENSSSCG00000007474	42	0	4.43722	0	0.00364537	-5.91198	down
ENSSSCG00000007478	56	0	0.376359	0	0.00254365	-6.32101	down
ENSSSCG00000007484	38	0	1.01383	0	0.00412492	-5.77011	down
ENSSSCG00000007485	33	0	0.493215	0	0.00490188	-5.57058	down
ENSSSCG00000007494	49	0	1.86148	0	0.00300844	-6.13094	down
ENSSSCG00000007498	81	0	5.60108	0	0.00159022	-6.84793	down
ENSSSCG00000007513	80	0	0.575429	0	0.00161576	-6.83016	down
ENSSSCG00000007514	453	0	10.4603	0	0.000167324	-9.32112	down
ENSSSCG00000007516	52	0	0.854681	0	0.00279239	-6.21549	down
ENSSSCG00000007521	34	0	1.38829	0	0.00472691	-5.61275	down
ENSSSCG00000007522	120	0	3.88848	0	0.000957423	-7.41089	down
ENSSSCG00000007525	43	0	1.13945	0	0.00354052	-5.94537	down
ENSSSCG00000007540	73	0	1.18585	0	0.00181663	-6.69928	down
ENSSSCG00000007543	70	0	4.47214	0	0.00191657	-6.63933	down
ENSSSCG00000007544	19	0	0.24166	0	0.0094101	-4.79631	down
ENSSSCG00000007568	257	0	3.99675	0	0.000353519	-8.5051	down
ENSSSCG00000007572	20	0	0.56467	0	0.00887314	-4.86771	down
ENSSSCG00000007574	30	0	0.177146	0	0.00550145	-5.4361	down
ENSSSCG00000007580	20	0	0.178276	0	0.00887314	-4.86771	down
ENSSSCG00000007589	408	0	7.20143	0	0.000192149	-9.17043	down
ENSSSCG00000007592	60	0	2.21444	0	0.00233126	-6.41935	down
ENSSSCG00000007599	56	0	0.346827	0	0.00254365	-6.32101	down
ENSSSCG00000007606	49	0	0.211457	0	0.00300844	-6.13094	down
ENSSSCG00000007609	22	0	0.598867	0	0.00794664	-5.00071	down
ENSSSCG00000007643	20	0	0.362379	0	0.00887314	-4.86771	down
ENSSSCG00000007659	66	0	0.974785	0	0.0020657	-6.55532	down
ENSSSCG00000007664	19	0	0.442647	0	0.0094101	-4.79631	down
ENSSSCG00000007679	42	0	2.60986	0	0.00364537	-5.91198	down
ENSSSCG00000007692	289	0	4.97656	0	0.0003029	-8.67396	down
ENSSSCG00000007700	86	0	0.601458	0	0.00147251	-6.93362	down
ENSSSCG00000007722	53	0	1.89609	0	0.00272632	-6.2426	down
ENSSSCG00000007726	107	0	117.623	0	0.00111085	-7.2465	down
ENSSSCG00000007727	35	0	0.368359	0	0.00456259	-5.65373	down
ENSSSCG00000007737	207	0	7.17692	0	0.000469778	-8.19392	down
ENSSSCG00000007743	261	0	13.8318	0	0.000346406	-8.52732	down
ENSSSCG00000007757	21	0	0.736266	0	0.00838757	-4.93574	down
ENSSSCG00000007763	61	0	1.80384	0	0.00228296	-6.44292	down
ENSSSCG00000007768	136	0	4.04486	0	0.000813626	-7.59047	down
ENSSSCG00000007770	53	0	1.22161	0	0.00272632	-6.2426	down
ENSSSCG00000007782	33	0	0.181341	0	0.00490188	-5.57058	down
ENSSSCG00000007786	23	0	0.279823	0	0.00754472	-5.06288	down
ENSSSCG00000007795	95	0	2.35292	0	0.0012954	-7.07609	down
ENSSSCG00000007797	113	0	1.26604	0	0.00103506	-7.32471	down
ENSSSCG00000007803	40	0	1.02783	0	0.0038722	-5.84279	down
ENSSSCG00000007808	21	0	0.24873	0	0.00838757	-4.93574	down
ENSSSCG00000007811	56	0	1.82372	0	0.00254365	-6.32101	down
ENSSSCG00000007814	29	0	1.11794	0	0.00573052	-5.38834	down
ENSSSCG00000007815	87	0	0.439554	0	0.00145078	-6.95016	down
ENSSSCG00000007816	26	0	0.48205	0	0.00652899	-5.23477	down
ENSSSCG00000007817	22	0	0.526775	0	0.00794664	-5.00071	down
ENSSSCG00000007833	57	0	2.43514	0	0.00248746	-6.34623	down
ENSSSCG00000007839	90	0	0.716765	0	0.00138886	-6.99868	down
ENSSSCG00000007850	33	0	0.576449	0	0.00490188	-5.57058	down
ENSSSCG00000007853	72	0	6.47633	0	0.00184891	-6.67957	down
ENSSSCG00000007854	78	0	1.74433	0	0.00166903	-6.79396	down
ENSSSCG00000007855	332	0	6.25433	0	0.000252271	-8.87362	down
ENSSSCG00000007860	63	0	2.31611	0	0.00219146	-6.48893	down
ENSSSCG00000007864	40	0	0.255908	0	0.0038722	-5.84279	down
ENSSSCG00000007866	64	0	1.04457	0	0.00214808	-6.5114	down
ENSSSCG00000007874	27	0	0.925548	0	0.00624224	-5.2878	down
ENSSSCG00000007879	45	0	1.43331	0	0.00334595	-6.00992	down
ENSSSCG00000007895	104	0	1.70008	0	0.00115249	-7.20575	down
ENSSSCG00000007901	25	0	1.33094	0	0.00683962	-5.17972	down
ENSSSCG00000007924	125	0	3.51057	0	0.000907978	-7.46945	down
ENSSSCG00000007931	128	0	3.41949	0	0.000880411	-7.50347	down
ENSSSCG00000007947	22	0	2.41991	0	0.00794664	-5.00071	down
ENSSSCG00000007964	110	0	1.4215	0	0.00107179	-7.28613	down
ENSSSCG00000007978	164	0	25.8071	0	0.000637301	-7.85928	down
ENSSSCG00000007979	47	0	0.449855	0	0.00316935	-6.0717	down
ENSSSCG00000008048	158	0	8.51194	0	0.000669107	-7.80574	down
ENSSSCG00000008069	101	0	1.9079	0	0.00119693	-7.16381	down
ENSSSCG00000008070	40	0	4.18169	0	0.0038722	-5.84279	down
ENSSSCG00000008072	22	0	2.39681	0	0.00794664	-5.00071	down
ENSSSCG00000008080	83	0	0.643572	0	0.00154122	-6.88282	down
ENSSSCG00000008089	28	0	0.536676	0	0.00597681	-5.33895	down
ENSSSCG00000008097	23	0	0.20759	0	0.00754472	-5.06288	down
ENSSSCG00000008103	532	0	13.6263	0	0.000135259	-9.5527	down
ENSSSCG00000008109	25	0	4.31203	0	0.00683962	-5.17972	down
ENSSSCG00000008127	140	0	1.84923	0	0.000783478	-7.63207	down
ENSSSCG00000008128	60	0	2.16451	0	0.00233126	-6.41935	down
ENSSSCG00000008132	146	0	3.78996	0	0.00074177	-7.69232	down
ENSSSCG00000008135	45	0	1.38357	0	0.00334595	-6.00992	down
ENSSSCG00000008137	189	0	5.45108	0	0.000529298	-8.06315	down
ENSSSCG00000008150	39	0	7.59812	0	0.00399507	-5.80691	down
ENSSSCG00000008162	21	0	0.536126	0	0.00838757	-4.93574	down
ENSSSCG00000008164	242	0	1.36997	0	0.000382622	-8.41859	down
ENSSSCG00000008165	51	0	1.7911	0	0.00286131	-6.18785	down
ENSSSCG00000008167	75	0	2.05965	0	0.00175494	-6.7379	down
ENSSSCG00000008168	52	0	1.51568	0	0.00279239	-6.21549	down
ENSSSCG00000008169	31	0	0.53488	0	0.00528794	-5.48233	down
ENSSSCG00000008172	111	0	4.43964	0	0.00105929	-7.29911	down
ENSSSCG00000008183	52	0	3.85664	0	0.00279239	-6.21549	down
ENSSSCG00000008186	155	0	3.5614	0	0.00068607	-7.77821	down
ENSSSCG00000008187	54	0	1.07964	0	0.00266294	-6.26921	down
ENSSSCG00000008188	169	0	6.28588	0	0.000612761	-7.90242	down
ENSSSCG00000008190	34	0	0.317858	0	0.00472691	-5.61275	down
ENSSSCG00000008192	189	0	1.99151	0	0.000529298	-8.06315	down
ENSSSCG00000008194	242	0	3.05321	0	0.000382622	-8.41859	down
ENSSSCG00000008195	533	0	33.4616	0	0.000134923	-9.55541	down
ENSSSCG00000008200	46	0	2.08448	0	0.00325555	-6.04114	down
ENSSSCG00000008201	31	0	0.362412	0	0.00528794	-5.48233	down
ENSSSCG00000008207	133	0	3.37102	0	0.000837599	-7.55846	down
ENSSSCG00000008216	261	0	3.0022	0	0.000346406	-8.52732	down
ENSSSCG00000008221	468	0	4.04752	0	0.000160266	-9.36805	down
ENSSSCG00000008233	41	0	0.530529	0	0.00375579	-5.8778	down
ENSSSCG00000008236	74	0	2.52671	0	0.00178532	-6.71872	down
ENSSSCG00000008238	26	0	1.22529	0	0.00652899	-5.23477	down
ENSSSCG00000008239	422	0	20.0025	0	0.000183768	-9.21902	down
ENSSSCG00000008245	522	0	31.3655	0	0.0001387	-9.52537	down
ENSSSCG00000008247	193	0	9.58911	0	0.000514967	-8.09325	down
ENSSSCG00000008261	77	0	0.998941	0	0.00169684	-6.77552	down
ENSSSCG00000008263	24	0	1.59371	0	0.00717705	-5.12248	down
ENSSSCG00000008274	60	0	0.561815	0	0.00233126	-6.41935	down
ENSSSCG00000008291	30	0	10.8226	0	0.00550145	-5.4361	down
ENSSSCG00000008298	50	0	7.33466	0	0.00293326	-6.15968	down
ENSSSCG00000008300	33	0	0.382489	0	0.00490188	-5.57058	down
ENSSSCG00000008310	20	0	1.86472	0	0.00887314	-4.86771	down
ENSSSCG00000008312	28	0	0.191268	0	0.00597681	-5.33895	down
ENSSSCG00000008315	41	0	0.918142	0	0.00375579	-5.8778	down
ENSSSCG00000008316	178	0	6.241	0	0.000572542	-7.97697	down
ENSSSCG00000008317	60	0	6.38924	0	0.00233126	-6.41935	down
ENSSSCG00000008332	158	0	5.65337	0	0.000669107	-7.80574	down
ENSSSCG00000008335	65	0	1.78458	0	0.00210618	-6.53353	down
ENSSSCG00000008337	94	0	1.78646	0	0.00131319	-7.06093	down
ENSSSCG00000008344	218	0	2.70134	0	0.00043891	-8.26837	down
ENSSSCG00000008352	30	0	0.968827	0	0.00550145	-5.4361	down
ENSSSCG00000008354	42	0	3.60697	0	0.00364537	-5.91198	down
ENSSSCG00000008357	39	0	0.739221	0	0.00399507	-5.80691	down
ENSSSCG00000008368	119	0	2.49399	0	0.00096788	-7.39889	down
ENSSSCG00000008376	76	0	4.00121	0	0.00172546	-6.75683	down
ENSSSCG00000008377	107	0	4.8178	0	0.00111085	-7.2465	down
ENSSSCG00000008384	54	0	2.99393	0	0.00266294	-6.26921	down
ENSSSCG00000008385	92	0	3.15529	0	0.0013501	-7.03014	down
ENSSSCG00000008400	132	0	4.4939	0	0.000845866	-7.54763	down
ENSSSCG00000008402	23	0	0.992	0	0.00754472	-5.06288	down
ENSSSCG00000008404	69	0	1.78425	0	0.00195205	-6.61878	down
ENSSSCG00000008408	175	0	8.49336	0	0.000585422	-7.95255	down
ENSSSCG00000008410	86	0	7.61548	0	0.00147251	-6.93362	down
ENSSSCG00000008412	208	0	2.63463	0	0.000466817	-8.20085	down
ENSSSCG00000008423	190	0	3.90545	0	0.00052565	-8.07073	down
ENSSSCG00000008428	85	0	1.77866	0	0.00149481	-6.91688	down
ENSSSCG00000008429	87	0	3.36376	0	0.00145078	-6.95016	down
ENSSSCG00000008432	26	0	1.74627	0	0.00652899	-5.23477	down
ENSSSCG00000008434	34	0	0.903922	0	0.00472691	-5.61275	down
ENSSSCG00000008437	32	0	0.901508	0	0.00508851	-5.52713	down
ENSSSCG00000008439	40	0	1.18605	0	0.0038722	-5.84279	down
ENSSSCG00000008443	99	0	1.04235	0	0.00122825	-7.13516	down
ENSSSCG00000008447	27	0	2.23719	0	0.00624224	-5.2878	down
ENSSSCG00000008448	46	0	1.04153	0	0.00325555	-6.04114	down
ENSSSCG00000008456	101	0	2.91026	0	0.00119693	-7.16381	down
ENSSSCG00000008461	49	0	1.49853	0	0.00300844	-6.13094	down
ENSSSCG00000008464	23	0	7.31189	0	0.00754472	-5.06288	down
ENSSSCG00000008467	240	0	5.89314	0	0.00038682	-8.40665	down
ENSSSCG00000008470	20	0	0.892868	0	0.00887314	-4.86771	down
ENSSSCG00000008478	54	0	1.39749	0	0.00266294	-6.26921	down
ENSSSCG00000008482	46	0	3.10585	0	0.00325555	-6.04114	down
ENSSSCG00000008495	295	0	3.41039	0	0.000294808	-8.70354	down
ENSSSCG00000008497	25	0	0.52152	0	0.00683962	-5.17972	down
ENSSSCG00000008503	52	0	0.658552	0	0.00279239	-6.21549	down
ENSSSCG00000008504	28	0	0.266251	0	0.00597681	-5.33895	down
ENSSSCG00000008508	46	0	0.634712	0	0.00325555	-6.04114	down
ENSSSCG00000008522	166	0	1.51519	0	0.000627282	-7.87669	down
ENSSSCG00000008529	107	0	4.98248	0	0.00111085	-7.2465	down
ENSSSCG00000008533-4	19	0	0.282499	0	0.0094101	-4.79631	down
ENSSSCG00000008537	57	0	1.08365	0	0.00248746	-6.34623	down
ENSSSCG00000008545	39	0	0.706967	0	0.00399507	-5.80691	down
ENSSSCG00000008546	26	0	1.16832	0	0.00652899	-5.23477	down
ENSSSCG00000008549	121	0	1.41478	0	0.000947161	-7.4228	down
ENSSSCG00000008559	41	0	0.424035	0	0.00375579	-5.8778	down
ENSSSCG00000008568	76	0	1.6736	0	0.00172546	-6.75683	down
ENSSSCG00000008587	76	0	5.23575	0	0.00172546	-6.75683	down
ENSSSCG00000008604	96	0	1.76889	0	0.00127802	-7.09108	down
ENSSSCG00000008617	51	0	0.669969	0	0.00286131	-6.18785	down
ENSSSCG00000008620	125	0	4.11347	0	0.000907978	-7.46945	down
ENSSSCG00000008621	128	0	2.65149	0	0.000880411	-7.50347	down
ENSSSCG00000008631	35	0	0.902672	0	0.00456259	-5.65373	down
ENSSSCG00000008638	293	0	46.3985	0	0.000297463	-8.69375	down
ENSSSCG00000008639	411	0	12.4583	0	0.000190297	-9.18098	down
ENSSSCG00000008641	158	0	7.20321	0	0.000669107	-7.80574	down
ENSSSCG00000008645	53	0	1.68371	0	0.00272632	-6.2426	down
ENSSSCG00000008647	20	0	0.423149	0	0.00887314	-4.86771	down
ENSSSCG00000008648	21	0	0.790431	0	0.00838757	-4.93574	down
ENSSSCG00000008659	38	0	1.83357	0	0.00412492	-5.77011	down
ENSSSCG00000008664	61	0	0.844557	0	0.00228296	-6.44292	down
ENSSSCG00000008682	168	0	1.58607	0	0.000617535	-7.8939	down
ENSSSCG00000008684	158	0	10.3093	0	0.000669107	-7.80574	down
ENSSSCG00000008690	166	0	3.96262	0	0.000627282	-7.87669	down
ENSSSCG00000008692	35	0	0.348863	0	0.00456259	-5.65373	down
ENSSSCG00000008693	22	0	0.361575	0	0.00794664	-5.00071	down
ENSSSCG00000008721	19	0	0.549936	0	0.0094101	-4.79631	down
ENSSSCG00000008729	93	0	2.99604	0	0.00133142	-7.04562	down
ENSSSCG00000008733	40	0	4.10494	0	0.0038722	-5.84279	down
ENSSSCG00000008740	113	0	3.40084	0	0.00103506	-7.32471	down
ENSSSCG00000008750	124	0	6.46012	0	0.000917504	-7.45793	down
ENSSSCG00000008761	266	0	19.6946	0	0.00033786	-8.55462	down
ENSSSCG00000008762	26	0	0.411978	0	0.00652899	-5.23477	down
ENSSSCG00000008768	55	0	0.564281	0	0.0026021	-6.29535	down
ENSSSCG00000008773	62	0	1.0489	0	0.00223639	-6.46611	down
ENSSSCG00000008785	61	0	0.712288	0	0.00228296	-6.44292	down
ENSSSCG00000008792	146	0	1.34567	0	0.00074177	-7.69232	down
ENSSSCG00000008796	51	0	1.34019	0	0.00286131	-6.18785	down
ENSSSCG00000008799	76	0	0.809241	0	0.00172546	-6.75683	down
ENSSSCG00000008800	30	0	1.54097	0	0.00550145	-5.4361	down
ENSSSCG00000008801	164	0	5.80776	0	0.000637301	-7.85928	down
ENSSSCG00000008807	44	0	2.14736	0	0.00344083	-5.978	down
ENSSSCG00000008813	24	0	0.24887	0	0.00717705	-5.12248	down
ENSSSCG00000008820	133	0	5.95594	0	0.000837599	-7.55846	down
ENSSSCG00000008828	78	0	3.59406	0	0.00166903	-6.79396	down
ENSSSCG00000008831	229	0	3.63378	0	0.000411426	-8.33917	down
ENSSSCG00000008842	48	0	2.10054	0	0.00308706	-6.10163	down
ENSSSCG00000008858	152	0	3.70396	0	0.0007038	-7.75014	down
ENSSSCG00000008860	30	0	1.43565	0	0.00550145	-5.4361	down
ENSSSCG00000008867	63	0	2.08565	0	0.00219146	-6.48893	down
ENSSSCG00000008874	57	0	0.759704	0	0.00248746	-6.34623	down
ENSSSCG00000008881	93	0	0.662253	0	0.00133142	-7.04562	down
ENSSSCG00000008892	25	0	1.82465	0	0.00683962	-5.17972	down
ENSSSCG00000008899	119	0	3.20578	0	0.00096788	-7.39889	down
ENSSSCG00000008900	499	0	6.15131	0	0.000147226	-9.46045	down
ENSSSCG00000008903	32	0	0.35828	0	0.00508851	-5.52713	down
ENSSSCG00000008911	35	0	2.29878	0	0.00456259	-5.65373	down
ENSSSCG00000008939	40	0	2.85916	0	0.0038722	-5.84279	down
ENSSSCG00000008940	105	0	2.82622	0	0.00113831	-7.21946	down
ENSSSCG00000008959	124	0	9.18463	0	0.000917504	-7.45793	down
ENSSSCG00000008963	21	0	1.21745	0	0.00838757	-4.93574	down
ENSSSCG00000008968	50	0	8.73946	0	0.00293326	-6.15968	down
ENSSSCG00000008969	32	0	2.9942	0	0.00508851	-5.52713	down
ENSSSCG00000008973	201	0	4.91414	0	0.000488261	-8.15163	down
ENSSSCG00000008974	182	0	3.03296	0	0.000556123	-8.00891	down
ENSSSCG00000008982	40	0	0.691952	0	0.0038722	-5.84279	down
ENSSSCG00000008984	46	0	0.272546	0	0.00325555	-6.04114	down
ENSSSCG00000008990	28	0	2.81075	0	0.00597681	-5.33895	down
ENSSSCG00000008991-3	112	0	0.336476	0	0.00104705	-7.31196	down
ENSSSCG00000008994	89	0	4.01684	0	0.00140898	-6.98269	down
ENSSSCG00000009007	44	0	1.53389	0	0.00344083	-5.978	down
ENSSSCG00000009010	205	0	5.13221	0	0.000475801	-8.17996	down
ENSSSCG00000009021	501	0	11.9063	0	0.000146448	-9.46621	down
ENSSSCG00000009030	92	0	1.72887	0	0.0013501	-7.03014	down
ENSSSCG00000009039	97	0	5.20773	0	0.00126104	-7.10592	down
ENSSSCG00000009042	118	0	1.85104	0	0.000978539	-7.38679	down
ENSSSCG00000009044	116	0	7.88266	0	0.00100048	-7.36228	down
ENSSSCG00000009048	171	0	3.05662	0	0.000603404	-7.91932	down
ENSSSCG00000009050	64	0	1.04493	0	0.00214808	-6.5114	down
ENSSSCG00000009052	39	0	1.40766	0	0.00399507	-5.80691	down
ENSSSCG00000009060	49	0	0.558956	0	0.00300844	-6.13094	down
ENSSSCG00000009071	51	0	0.473272	0	0.00286131	-6.18785	down
ENSSSCG00000009072	97	0	3.73377	0	0.00126104	-7.10592	down
ENSSSCG00000009076	78	0	1.67438	0	0.00166903	-6.79396	down
ENSSSCG00000009084	406	0	9.18127	0	0.000193401	-9.16335	down
ENSSSCG00000009096	141	0	4.63482	0	0.000776245	-7.64229	down
ENSSSCG00000009104	19	0	1.06911	0	0.0094101	-4.79631	down
ENSSSCG00000009106	60	0	1.57325	0	0.00233126	-6.41935	down
ENSSSCG00000009113	54	0	1.08668	0	0.00266294	-6.26921	down
ENSSSCG00000009114	222	0	2.52941	0	0.000428553	-8.29452	down
ENSSSCG00000009119	19	0	0.456456	0	0.0094101	-4.79631	down
ENSSSCG00000009127	30	0	0.490536	0	0.00550145	-5.4361	down
ENSSSCG00000009138	120	0	3.18014	0	0.000957423	-7.41089	down
ENSSSCG00000009141	53	0	2.92263	0	0.00272632	-6.2426	down
ENSSSCG00000009143	68	0	8.2883	0	0.00198869	-6.59793	down
ENSSSCG00000009150	82	0	3.41498	0	0.00156539	-6.86548	down
ENSSSCG00000009162	108	0	6.08769	0	0.00109756	-7.25983	down
ENSSSCG00000009170	24	0	1.06485	0	0.00717705	-5.12248	down
ENSSSCG00000009172	134	0	5.62501	0	0.000829472	-7.56921	down
ENSSSCG00000009176	77	0	3.92541	0	0.00169684	-6.77552	down
ENSSSCG00000009177	39	0	1.94503	0	0.00399507	-5.80691	down
ENSSSCG00000009178	82	0	7.27742	0	0.00156539	-6.86548	down
ENSSSCG00000009185	127	0	5.39682	0	0.000889435	-7.49222	down
ENSSSCG00000009186	69	0	2.49422	0	0.00195205	-6.61878	down
ENSSSCG00000009192	186	0	4.19118	0	0.000540511	-8.04015	down
ENSSSCG00000009193	88	0	1.50644	0	0.00142961	-6.96651	down
ENSSSCG00000009208	466	0	5.88422	0	0.000161177	-9.36188	down
ENSSSCG00000009211	34	0	1.45938	0	0.00472691	-5.61275	down
ENSSSCG00000009220	81	0	11.2678	0	0.00159022	-6.84793	down
ENSSSCG00000009224	84	0	1.49885	0	0.0015177	-6.89995	down
ENSSSCG00000009226	36	0	1.06902	0	0.004408	-5.69357	down
ENSSSCG00000009228	170	0	6.35543	0	0.000608051	-7.9109	down
ENSSSCG00000009229	67	0	2.1035	0	0.00202655	-6.57678	down
ENSSSCG00000009237	318	0	5.12203	0	0.000267024	-8.8116	down
ENSSSCG00000009238	33	0	1.95403	0	0.00490188	-5.57058	down
ENSSSCG00000009246	1317	0	36.2762	0	4.06352e-05	-10.8593	down
ENSSSCG00000009259	153	0	5.00898	0	0.000697802	-7.75956	down
ENSSSCG00000009268	51	0	2.20115	0	0.00286131	-6.18785	down
ENSSSCG00000009270	21	0	1.08747	0	0.00838757	-4.93574	down
ENSSSCG00000009298	165	0	40.2562	0	0.000632257	-7.86801	down
ENSSSCG00000009300	22	0	1.10896	0	0.00794664	-5.00071	down
ENSSSCG00000009308	45	0	0.981781	0	0.00334595	-6.00992	down
ENSSSCG00000009309	103	0	13.185	0	0.00116697	-7.1919	down
ENSSSCG00000009334	243	0	4.63559	0	0.000380553	-8.42452	down
ENSSSCG00000009337	95	0	3.43022	0	0.0012954	-7.07609	down
ENSSSCG00000009341	82	0	2.86232	0	0.00156539	-6.86548	down
ENSSSCG00000009346	79	0	2.03249	0	0.00164202	-6.81218	down
ENSSSCG00000009349	23	0	1.20501	0	0.00754472	-5.06288	down
ENSSSCG00000009350	34	0	7.99831	0	0.00472691	-5.61275	down
ENSSSCG00000009357	59	0	0.746551	0	0.00238137	-6.39538	down
ENSSSCG00000009359	73	0	6.77837	0	0.00181663	-6.69928	down
ENSSSCG00000009369	67	0	2.58042	0	0.00202655	-6.57678	down
ENSSSCG00000009372	53	0	2.29012	0	0.00272632	-6.2426	down
ENSSSCG00000009379	52	0	1.46201	0	0.00279239	-6.21549	down
ENSSSCG00000009380	33	0	0.895213	0	0.00490188	-5.57058	down
ENSSSCG00000009384	71	0	0.912362	0	0.00188221	-6.65959	down
ENSSSCG00000009397	30	0	0.612449	0	0.00550145	-5.4361	down
ENSSSCG00000009400	179	0	5.76155	0	0.000568358	-7.98502	down
ENSSSCG00000009401	105	0	2.16412	0	0.00113831	-7.21946	down
ENSSSCG00000009404	40	0	2.46177	0	0.0038722	-5.84279	down
ENSSSCG00000009405	73	0	2.67113	0	0.00181663	-6.69928	down
ENSSSCG00000009407	178	0	7.73794	0	0.000572542	-7.97697	down
ENSSSCG00000009410	48	0	2.20457	0	0.00308706	-6.10163	down
ENSSSCG00000009413	19	0	1.00094	0	0.0094101	-4.79631	down
ENSSSCG00000009422	58	0	0.979931	0	0.0024334	-6.37102	down
ENSSSCG00000009425	42	0	0.58869	0	0.00364537	-5.91198	down
ENSSSCG00000009427	54	0	7.14284	0	0.00266294	-6.26921	down
ENSSSCG00000009430	223	0	1.51799	0	0.000426031	-8.30098	down
ENSSSCG00000009431	301	0	4.88458	0	0.000287087	-8.73252	down
ENSSSCG00000009432	85	0	1.6521	0	0.00149481	-6.91688	down
ENSSSCG00000009435	49	0	1.15768	0	0.00300844	-6.13094	down
ENSSSCG00000009436	20	0	0.558717	0	0.00887314	-4.86771	down
ENSSSCG00000009437	20	0	0.585534	0	0.00887314	-4.86771	down
ENSSSCG00000009440	182	0	3.09175	0	0.000556123	-8.00891	down
ENSSSCG00000009441	26	0	1.47832	0	0.00652899	-5.23477	down
ENSSSCG00000009449	52	0	2.66197	0	0.00279239	-6.21549	down
ENSSSCG00000009457	37	0	1.30608	0	0.00426235	-5.73235	down
ENSSSCG00000009464	24	0	0.565188	0	0.00717705	-5.12248	down
ENSSSCG00000009465	46	0	0.884675	0	0.00325555	-6.04114	down
ENSSSCG00000009466	132	0	14.4537	0	0.000845866	-7.54763	down
ENSSSCG00000009475	25	0	1.1625	0	0.00683962	-5.17972	down
ENSSSCG00000009480	77	0	7.20635	0	0.00169684	-6.77552	down
ENSSSCG00000009496	45	0	2.85318	0	0.00334595	-6.00992	down
ENSSSCG00000009502	53	0	1.64788	0	0.00272632	-6.2426	down
ENSSSCG00000009516	46	0	3.11189	0	0.00325555	-6.04114	down
ENSSSCG00000009517	356	0	14.8141	0	0.000230069	-8.97411	down
ENSSSCG00000009522	51	0	10.1004	0	0.00286131	-6.18785	down
ENSSSCG00000009524	42	0	1.58095	0	0.00364537	-5.91198	down
ENSSSCG00000009528	107	0	2.99176	0	0.00111085	-7.2465	down
ENSSSCG00000009530	68	0	0.487148	0	0.00198869	-6.59793	down
ENSSSCG00000009534	42	0	1.91193	0	0.00364537	-5.91198	down
ENSSSCG00000009541	21	0	0.776816	0	0.00838757	-4.93574	down
ENSSSCG00000009551	185	0	3.28389	0	0.000544341	-8.0324	down
ENSSSCG00000009556	172	0	2.20905	0	0.000598819	-7.9277	down
ENSSSCG00000009560	35	0	1.22828	0	0.00456259	-5.65373	down
ENSSSCG00000009563	28	0	0.494022	0	0.00597681	-5.33895	down
ENSSSCG00000009566	70	0	8.22448	0	0.00191657	-6.63933	down
ENSSSCG00000009568	399	0	7.90773	0	0.000197898	-9.13831	down
ENSSSCG00000009591	61	0	2.38089	0	0.00228296	-6.44292	down
ENSSSCG00000009594	100	0	3.75308	0	0.00121241	-7.14955	down
ENSSSCG00000009595	76	0	1.74161	0	0.00172546	-6.75683	down
ENSSSCG00000009596	25	0	0.351643	0	0.00683962	-5.17972	down
ENSSSCG00000009601	26	0	1.64334	0	0.00652899	-5.23477	down
ENSSSCG00000009611	133	0	2.50192	0	0.000837599	-7.55846	down
ENSSSCG00000009623	153	0	1.70799	0	0.000697802	-7.75956	down
ENSSSCG00000009628	52	0	0.228293	0	0.00279239	-6.21549	down
ENSSSCG00000009629	34	0	0.886417	0	0.00472691	-5.61275	down
ENSSSCG00000009630	55	0	3.40694	0	0.0026021	-6.29535	down
ENSSSCG00000009631	72	0	4.61592	0	0.00184891	-6.67957	down
ENSSSCG00000009640	20	0	0.753391	0	0.00887314	-4.86771	down
ENSSSCG00000009641	33	0	0.801508	0	0.00490188	-5.57058	down
ENSSSCG00000009644	101	0	2.08572	0	0.00119693	-7.16381	down
ENSSSCG00000009650	79	0	1.00629	0	0.00164202	-6.81218	down
ENSSSCG00000009653	22	0	0.438846	0	0.00794664	-5.00071	down
ENSSSCG00000009657	113	0	2.68025	0	0.00103506	-7.32471	down
ENSSSCG00000009663	49	0	0.462349	0	0.00300844	-6.13094	down
ENSSSCG00000009664	83	0	0.753495	0	0.00154122	-6.88282	down
ENSSSCG00000009666	57	0	1.27944	0	0.00248746	-6.34623	down
ENSSSCG00000009674	24	0	1.84366	0	0.00717705	-5.12248	down
ENSSSCG00000009678	94	0	5.19969	0	0.00131319	-7.06093	down
ENSSSCG00000009679	217	0	8.34081	0	0.000441568	-8.26176	down
ENSSSCG00000009680	86	0	0.943618	0	0.00147251	-6.93362	down
ENSSSCG00000009681	34	0	1.20106	0	0.00472691	-5.61275	down
ENSSSCG00000009684	28	0	1.28343	0	0.00597681	-5.33895	down
ENSSSCG00000009685	30	0	1.64185	0	0.00550145	-5.4361	down
ENSSSCG00000009687	66	0	2.97856	0	0.0020657	-6.55532	down
ENSSSCG00000009692	40	0	2.15428	0	0.0038722	-5.84279	down
ENSSSCG00000009698	29	0	2.73359	0	0.00573052	-5.38834	down
ENSSSCG00000009709	35	0	1.27793	0	0.00456259	-5.65373	down
ENSSSCG00000009711	85	0	5.85696	0	0.00149481	-6.91688	down
ENSSSCG00000009713	100	0	5.30395	0	0.00121241	-7.14955	down
ENSSSCG00000009717	53	0	1.51757	0	0.00272632	-6.2426	down
ENSSSCG00000009729	191	0	2.29414	0	0.000522047	-8.07828	down
ENSSSCG00000009732	24	0	0.361285	0	0.00717705	-5.12248	down
ENSSSCG00000009733	54	0	0.557294	0	0.00266294	-6.26921	down
ENSSSCG00000009749	72	0	1.75835	0	0.00184891	-6.67957	down
ENSSSCG00000009758	25	0	0.278228	0	0.00683962	-5.17972	down
ENSSSCG00000009759	26	0	0.454315	0	0.00652899	-5.23477	down
ENSSSCG00000009761	98	0	0.380522	0	0.00124446	-7.12061	down
ENSSSCG00000009764	25	0	1.44557	0	0.00683962	-5.17972	down
ENSSSCG00000009768	25	0	0.730468	0	0.00683962	-5.17972	down
ENSSSCG00000009770	57	0	1.71385	0	0.00248746	-6.34623	down
ENSSSCG00000009774	22	0	2.24026	0	0.00794664	-5.00071	down
ENSSSCG00000009787	162	0	4.16485	0	0.000647604	-7.84165	down
ENSSSCG00000009788	28	0	0.776788	0	0.00597681	-5.33895	down
ENSSSCG00000009792	47	0	1.07405	0	0.00316935	-6.0717	down
ENSSSCG00000009799	74	0	2.71157	0	0.00178532	-6.71872	down
ENSSSCG00000009802	29	0	0.264318	0	0.00573052	-5.38834	down
ENSSSCG00000009804	81	0	1.8025	0	0.00159022	-6.84793	down
ENSSSCG00000009806	34	0	0.16007	0	0.00472691	-5.61275	down
ENSSSCG00000009809	126	0	4.65933	0	0.000898623	-7.48088	down
ENSSSCG00000009811	29	0	1.83439	0	0.00573052	-5.38834	down
ENSSSCG00000009814	24	0	0.568326	0	0.00717705	-5.12248	down
ENSSSCG00000009816	44	0	1.71876	0	0.00344083	-5.978	down
ENSSSCG00000009818	24	0	1.76654	0	0.00717705	-5.12248	down
ENSSSCG00000009826	54	0	1.10807	0	0.00266294	-6.26921	down
ENSSSCG00000009833	82	0	1.19652	0	0.00156539	-6.86548	down
ENSSSCG00000009836	19	0	0.903229	0	0.0094101	-4.79631	down
ENSSSCG00000009837	125	0	7.17695	0	0.000907978	-7.46945	down
ENSSSCG00000009839	69	0	0.421228	0	0.00195205	-6.61878	down
ENSSSCG00000009840	27	0	0.542062	0	0.00624224	-5.2878	down
ENSSSCG00000009849	367	0	5.79219	0	0.000221007	-9.01792	down
ENSSSCG00000009853	39	0	2.0587	0	0.00399507	-5.80691	down
ENSSSCG00000009858	32	0	0.333464	0	0.00508851	-5.52713	down
ENSSSCG00000009860	62	0	1.07869	0	0.00223639	-6.46611	down
ENSSSCG00000009865	157	0	1.58223	0	0.000674679	-7.79662	down
ENSSSCG00000009868	26	0	0.161898	0	0.00652899	-5.23477	down
ENSSSCG00000009871	33	0	1.02568	0	0.00490188	-5.57058	down
ENSSSCG00000009872	69	0	2.528	0	0.00195205	-6.61878	down
ENSSSCG00000009880	114	0	2.48694	0	0.00102331	-7.33734	down
ENSSSCG00000009882	62	0	2.01322	0	0.00223639	-6.46611	down
ENSSSCG00000009886	161	0	2.68329	0	0.000652865	-7.83276	down
ENSSSCG00000009896	21	0	0.774296	0	0.00838757	-4.93574	down
ENSSSCG00000009904	188	0	18.1732	0	0.00053299	-8.05552	down
ENSSSCG00000009906	63	0	4.47067	0	0.00219146	-6.48893	down
ENSSSCG00000009910	198	0	3.69154	0	0.000497986	-8.13002	down
ENSSSCG00000009914	44	0	1.79581	0	0.00344083	-5.978	down
ENSSSCG00000009916	128	0	3.22731	0	0.000880411	-7.50347	down
ENSSSCG00000009921	30	0	1.24746	0	0.00550145	-5.4361	down
ENSSSCG00000009924	86	0	2.49461	0	0.00147251	-6.93362	down
ENSSSCG00000009925	138	0	8.10752	0	0.000798303	-7.61142	down
ENSSSCG00000009926	68	0	1.56504	0	0.00198869	-6.59793	down
ENSSSCG00000009930	34	0	1.0279	0	0.00472691	-5.61275	down
ENSSSCG00000009937	67	0	0.361358	0	0.00202655	-6.57678	down
ENSSSCG00000009940	178	0	2.39116	0	0.000572542	-7.97697	down
ENSSSCG00000009944	99	0	9.09458	0	0.00122825	-7.13516	down
ENSSSCG00000009946	333	0	3.72513	0	0.000251271	-8.87795	down
ENSSSCG00000009953	22	0	0.539604	0	0.00794664	-5.00071	down
ENSSSCG00000009960	103	0	1.62562	0	0.00116697	-7.1919	down
ENSSSCG00000009962	208	0	3.59887	0	0.000466817	-8.20085	down
ENSSSCG00000009963	28	0	0.827659	0	0.00597681	-5.33895	down
ENSSSCG00000009968	38	0	1.47666	0	0.00412492	-5.77011	down
ENSSSCG00000009972	173	0	6.66371	0	0.000594294	-7.93603	down
ENSSSCG00000009974	367	0	5.72751	0	0.000221007	-9.01792	down
ENSSSCG00000009978	319	0	3.27331	0	0.000265921	-8.81612	down
ENSSSCG00000009997	271	0	5.33144	0	0.000329677	-8.58142	down
ENSSSCG00000010001	44	0	222.168	0	0.00344083	-5.978	down
ENSSSCG00000010002	274	0	2.26525	0	0.000324932	-8.59726	down
ENSSSCG00000010003	23	0	0.339901	0	0.00754472	-5.06288	down
ENSSSCG00000010010	27	0	0.259139	0	0.00624224	-5.2878	down
ENSSSCG00000010025	40	0	0.716772	0	0.0038722	-5.84279	down
ENSSSCG00000010027	26	0	0.355429	0	0.00652899	-5.23477	down
ENSSSCG00000010030	545	0	8.64121	0	0.000131004	-9.58749	down
ENSSSCG00000010031	139	0	1.60206	0	0.00079083	-7.62178	down
ENSSSCG00000010034	73	0	0.632036	0	0.00181663	-6.69928	down
ENSSSCG00000010042	32	0	1.35678	0	0.00508851	-5.52713	down
ENSSSCG00000010053	281	0	2.41724	0	0.000314313	-8.63356	down
ENSSSCG00000010058	576	0	26.179	0	0.000121748	-9.6672	down
ENSSSCG00000010067	26	0	6.32069	0	0.00652899	-5.23477	down
ENSSSCG00000010070	63	0	1.70091	0	0.00219146	-6.48893	down
ENSSSCG00000010083	81	0	4.63882	0	0.00159022	-6.84793	down
ENSSSCG00000010084	80	0	4.14072	0	0.00161576	-6.83016	down
ENSSSCG00000010088	46	0	3.55085	0	0.00325555	-6.04114	down
ENSSSCG00000010094	74	0	1.22801	0	0.00178532	-6.71872	down
ENSSSCG00000010095	118	0	1.44707	0	0.000978539	-7.38679	down
ENSSSCG00000010101	48	0	1.91321	0	0.00308706	-6.10163	down
ENSSSCG00000010113	270	0	15.6587	0	0.000331285	-8.5761	down
ENSSSCG00000010116	26	0	0.897297	0	0.00652899	-5.23477	down
ENSSSCG00000010133	20	0	0.0926097	0	0.00887314	-4.86771	down
ENSSSCG00000010134	610	0	15.1218	0	0.00011284	-9.74984	down
ENSSSCG00000010135	112	0	1.09253	0	0.00104705	-7.31196	down
ENSSSCG00000010142	46	0	0.162973	0	0.00325555	-6.04114	down
ENSSSCG00000010143	317	0	1.92486	0	0.000268136	-8.80706	down
ENSSSCG00000010145	54	0	0.557966	0	0.00266294	-6.26921	down
ENSSSCG00000010146	22	0	0.786208	0	0.00794664	-5.00071	down
ENSSSCG00000010148	58	0	3.73269	0	0.0024334	-6.37102	down
ENSSSCG00000010153	47	0	5.03109	0	0.00316935	-6.0717	down
ENSSSCG00000010158	217	0	4.27212	0	0.000441568	-8.26176	down
ENSSSCG00000010166	58	0	2.68789	0	0.0024334	-6.37102	down
ENSSSCG00000010170	248	0	15.3699	0	0.000370494	-8.45382	down
ENSSSCG00000010172	45	0	1.16727	0	0.00334595	-6.00992	down
ENSSSCG00000010175	61	0	1.77554	0	0.00228296	-6.44292	down
ENSSSCG00000010180	86	0	1.89659	0	0.00147251	-6.93362	down
ENSSSCG00000010187	91	0	1.38531	0	0.00136924	-7.0145	down
ENSSSCG00000010189	83	0	1.41157	0	0.00154122	-6.88282	down
ENSSSCG00000010192	160	0	4.05248	0	0.000658202	-7.82381	down
ENSSSCG00000010195	48	0	7.26841	0	0.00308706	-6.10163	down
ENSSSCG00000010196	183	0	7.04882	0	0.000552146	-8.01678	down
ENSSSCG00000010200	79	0	1.20003	0	0.00164202	-6.81218	down
ENSSSCG00000010201	70	0	0.912546	0	0.00191657	-6.63933	down
ENSSSCG00000010205	76	0	4.56554	0	0.00172546	-6.75683	down
ENSSSCG00000010211	69	0	1.27589	0	0.00195205	-6.61878	down
ENSSSCG00000010212	283	0	2.94476	0	0.00031139	-8.64377	down
ENSSSCG00000010235	65	0	1.7593	0	0.00210618	-6.53353	down
ENSSSCG00000010238	353	0	11.0508	0	0.000232654	-8.96192	down
ENSSSCG00000010239	49	0	0.857159	0	0.00300844	-6.13094	down
ENSSSCG00000010247	239	0	2.71178	0	0.000388949	-8.40064	down
ENSSSCG00000010248	95	0	2.42712	0	0.0012954	-7.07609	down
ENSSSCG00000010250	88	0	2.29212	0	0.00142961	-6.96651	down
ENSSSCG00000010251	56	0	0.730724	0	0.00254365	-6.32101	down
ENSSSCG00000010258	27	0	0.549862	0	0.00624224	-5.2878	down
ENSSSCG00000010260	47	0	2.11213	0	0.00316935	-6.0717	down
ENSSSCG00000010261	63	0	3.26054	0	0.00219146	-6.48893	down
ENSSSCG00000010268	584	0	13.3612	0	0.000119544	-9.68708	down
ENSSSCG00000010274	485	0	4.61524	0	0.000152876	-9.41945	down
ENSSSCG00000010275	43	0	1.98535	0	0.00354052	-5.94537	down
ENSSSCG00000010286	192	0	9.27703	0	0.000518486	-8.08578	down
ENSSSCG00000010289	236	0	6.09135	0	0.000395463	-8.38247	down
ENSSSCG00000010301	108	0	3.57866	0	0.00109756	-7.25983	down
ENSSSCG00000010304	69	0	1.9524	0	0.00195205	-6.61878	down
ENSSSCG00000010306	121	0	1.86172	0	0.000947161	-7.4228	down
ENSSSCG00000010307	19	0	0.709836	0	0.0094101	-4.79631	down
ENSSSCG00000010309	27	0	0.134922	0	0.00624224	-5.2878	down
ENSSSCG00000010312	257	0	9.23243	0	0.000353519	-8.5051	down
ENSSSCG00000010314	127	0	3.25189	0	0.000889435	-7.49222	down
ENSSSCG00000010319	75	0	1.10582	0	0.00175494	-6.7379	down
ENSSSCG00000010327	168	0	1.01393	0	0.000617535	-7.8939	down
ENSSSCG00000010332	74	0	2.41785	0	0.00178532	-6.71872	down
ENSSSCG00000010339	37	0	1.65246	0	0.00426235	-5.73235	down
ENSSSCG00000010340	89	0	2.97632	0	0.00140898	-6.98269	down
ENSSSCG00000010341	40	0	3.20467	0	0.0038722	-5.84279	down
ENSSSCG00000010345	99	0	2.02153	0	0.00122825	-7.13516	down
ENSSSCG00000010383	246	0	2.37776	0	0.000374461	-8.44217	down
ENSSSCG00000010391	71	0	0.81421	0	0.00188221	-6.65959	down
ENSSSCG00000010399	239	0	5.17062	0	0.000388949	-8.40064	down
ENSSSCG00000010402	64	0	1.23666	0	0.00214808	-6.5114	down
ENSSSCG00000010403	69	0	0.592911	0	0.00195205	-6.61878	down
ENSSSCG00000010426	35	0	0.389693	0	0.00456259	-5.65373	down
ENSSSCG00000010437	168	0	8.69719	0	0.000617535	-7.8939	down
ENSSSCG00000010445	26	0	0.963944	0	0.00652899	-5.23477	down
ENSSSCG00000010448	38	0	0.976422	0	0.00412492	-5.77011	down
ENSSSCG00000010452	40	0	1.86626	0	0.0038722	-5.84279	down
ENSSSCG00000010453	35	0	1.36864	0	0.00456259	-5.65373	down
ENSSSCG00000010454	28	0	1.38194	0	0.00597681	-5.33895	down
ENSSSCG00000010464	34	0	0.752242	0	0.00472691	-5.61275	down
ENSSSCG00000010465	226	0	2.68828	0	0.000418617	-8.3202	down
ENSSSCG00000010467	60	0	0.702076	0	0.00233126	-6.41935	down
ENSSSCG00000010468	202	0	10.0631	0	0.000485093	-8.15877	down
ENSSSCG00000010470	148	0	1.64301	0	0.000728723	-7.71185	down
ENSSSCG00000010471	27	0	0.48933	0	0.00624224	-5.2878	down
ENSSSCG00000010472	33	0	1.61778	0	0.00490188	-5.57058	down
ENSSSCG00000010476	219	0	2.22054	0	0.00043628	-8.27495	down
ENSSSCG00000010494	40	0	1.01096	0	0.0038722	-5.84279	down
ENSSSCG00000010495	127	0	1.85378	0	0.000889435	-7.49222	down
ENSSSCG00000010504	46	0	1.41566	0	0.00325555	-6.04114	down
ENSSSCG00000010508	254	0	4.44586	0	0.000359023	-8.48821	down
ENSSSCG00000010520	79	0	2.02446	0	0.00164202	-6.81218	down
ENSSSCG00000010525	66	0	1.29608	0	0.0020657	-6.55532	down
ENSSSCG00000010531	47	0	0.849381	0	0.00316935	-6.0717	down
ENSSSCG00000010534	53	0	1.09565	0	0.00272632	-6.2426	down
ENSSSCG00000010535	71	0	8.20917	0	0.00188221	-6.65959	down
ENSSSCG00000010540	26	0	1.35863	0	0.00652899	-5.23477	down
ENSSSCG00000010541	37	0	1.05444	0	0.00426235	-5.73235	down
ENSSSCG00000010542	64	0	2.46518	0	0.00214808	-6.5114	down
ENSSSCG00000010544	189	0	1.44025	0	0.000529298	-8.06315	down
ENSSSCG00000010546	54	0	1.37589	0	0.00266294	-6.26921	down
ENSSSCG00000010550	23	0	0.90893	0	0.00754472	-5.06288	down
ENSSSCG00000010551	28	0	1.50265	0	0.00597681	-5.33895	down
ENSSSCG00000010560	37	0	1.64617	0	0.00426235	-5.73235	down
ENSSSCG00000010566	229	0	3.57615	0	0.000411426	-8.33917	down
ENSSSCG00000010574	82	0	0.708049	0	0.00156539	-6.86548	down
ENSSSCG00000010576	98	0	1.06941	0	0.00124446	-7.12061	down
ENSSSCG00000010579	256	0	4.32932	0	0.000355337	-8.49949	down
ENSSSCG00000010580	51	0	1.43334	0	0.00286131	-6.18785	down
ENSSSCG00000010585	39	0	0.494618	0	0.00399507	-5.80691	down
ENSSSCG00000010587	53	0	0.854032	0	0.00272632	-6.2426	down
ENSSSCG00000010588	54	0	8.66834	0	0.00266294	-6.26921	down
ENSSSCG00000010593	84	0	1.76761	0	0.0015177	-6.89995	down
ENSSSCG00000010597	19	0	0.697315	0	0.0094101	-4.79631	down
ENSSSCG00000010599	41	0	0.274597	0	0.00375579	-5.8778	down
ENSSSCG00000010609	118	0	2.31777	0	0.000978539	-7.38679	down
ENSSSCG00000010620	32	0	2.14565	0	0.00508851	-5.52713	down
ENSSSCG00000010638	56	0	1.16358	0	0.00254365	-6.32101	down
ENSSSCG00000010640	19	0	0.251261	0	0.0094101	-4.79631	down
ENSSSCG00000010651	47	0	0.66162	0	0.00316935	-6.0717	down
ENSSSCG00000010672	31	0	1.56018	0	0.00528794	-5.48233	down
ENSSSCG00000010674	139	0	4.25348	0	0.00079083	-7.62178	down
ENSSSCG00000010682	181	0	6.49119	0	0.00056015	-8.00099	down
ENSSSCG00000010684	96	0	3.30159	0	0.00127802	-7.09108	down
ENSSSCG00000010685	76	0	1.39255	0	0.00172546	-6.75683	down
ENSSSCG00000010686	32	0	0.677581	0	0.00508851	-5.52713	down
ENSSSCG00000010687	127	0	1.83392	0	0.000889435	-7.49222	down
ENSSSCG00000010688	128	0	2.62302	0	0.000880411	-7.50347	down
ENSSSCG00000010692	54	0	0.836153	0	0.00266294	-6.26921	down
ENSSSCG00000010698	43	0	3.7789	0	0.00354052	-5.94537	down
ENSSSCG00000010700	66	0	2.86643	0	0.0020657	-6.55532	down
ENSSSCG00000010703	127	0	3.30106	0	0.000889435	-7.49222	down
ENSSSCG00000010719	64	0	2.91443	0	0.00214808	-6.5114	down
ENSSSCG00000010726	102	0	3.00629	0	0.00118178	-7.17792	down
ENSSSCG00000010728	75	0	2.22338	0	0.00175494	-6.7379	down
ENSSSCG00000010735	52	0	5.29279	0	0.00279239	-6.21549	down
ENSSSCG00000010738	216	0	4.06765	0	0.000444254	-8.25512	down
ENSSSCG00000010741	161	0	2.12722	0	0.000652865	-7.83276	down
ENSSSCG00000010742	196	0	8.31842	0	0.000504659	-8.11542	down
ENSSSCG00000010744	125	0	2.18856	0	0.000907978	-7.46945	down
ENSSSCG00000010747	93	0	2.11448	0	0.00133142	-7.04562	down
ENSSSCG00000010759	131	0	5.81447	0	0.000854277	-7.53671	down
ENSSSCG00000010779	29	0	1.71304	0	0.00573052	-5.38834	down
ENSSSCG00000010794	61	0	0.936631	0	0.00228296	-6.44292	down
ENSSSCG00000010799	52	0	1.00624	0	0.00279239	-6.21549	down
ENSSSCG00000010801	268	0	11.7028	0	0.000334544	-8.5654	down
ENSSSCG00000010802	34	0	1.95183	0	0.00472691	-5.61275	down
ENSSSCG00000010814	55	0	1.33795	0	0.0026021	-6.29535	down
ENSSSCG00000010823	42	0	1.16021	0	0.00364537	-5.91198	down
ENSSSCG00000010836	62	0	4.13349	0	0.00223639	-6.46611	down
ENSSSCG00000010858	164	0	4.28189	0	0.000637301	-7.85928	down
ENSSSCG00000010860	21	0	0.474188	0	0.00838757	-4.93574	down
ENSSSCG00000010862	119	0	0.694815	0	0.00096788	-7.39889	down
ENSSSCG00000010866	225	0	10.2486	0	0.000421063	-8.31382	down
ENSSSCG00000010871	203	0	8.07395	0	0.00048196	-8.16587	down
ENSSSCG00000010873	28	0	20.1296	0	0.00597681	-5.33895	down
ENSSSCG00000010878	20	0	0.680746	0	0.00887314	-4.86771	down
ENSSSCG00000010884	70	0	8.94229	0	0.00191657	-6.63933	down
ENSSSCG00000010894	71	0	0.810316	0	0.00188221	-6.65959	down
ENSSSCG00000010905	25	0	1.3978	0	0.00683962	-5.17972	down
ENSSSCG00000010912	90	0	1.92896	0	0.00138886	-6.99868	down
ENSSSCG00000010929	300	0	10.1281	0	0.000288349	-8.72773	down
ENSSSCG00000010930	131	0	2.94607	0	0.000854277	-7.53671	down
ENSSSCG00000010933	102	0	8.01534	0	0.00118178	-7.17792	down
ENSSSCG00000010941	41	0	1.17733	0	0.00375579	-5.8778	down
ENSSSCG00000010942	24	0	11.5082	0	0.00717705	-5.12248	down
ENSSSCG00000010949	27	0	0.518777	0	0.00624224	-5.2878	down
ENSSSCG00000010953	31	0	2.88164	0	0.00528794	-5.48233	down
ENSSSCG00000010956	193	0	3.47194	0	0.000514967	-8.09325	down
ENSSSCG00000010957	76	0	1.15215	0	0.00172546	-6.75683	down
ENSSSCG00000010959	40	0	3.4015	0	0.0038722	-5.84279	down
ENSSSCG00000010980	69	0	8.26392	0	0.00195205	-6.61878	down
ENSSSCG00000010986	48	0	1.7141	0	0.00308706	-6.10163	down
ENSSSCG00000010991	85	0	2.1437	0	0.00149481	-6.91688	down
ENSSSCG00000010992	34	0	1.76107	0	0.00472691	-5.61275	down
ENSSSCG00000010993	94	0	2.48086	0	0.00131319	-7.06093	down
ENSSSCG00000010994	69	0	2.36828	0	0.00195205	-6.61878	down
ENSSSCG00000010995	80	0	3.79033	0	0.00161576	-6.83016	down
ENSSSCG00000010996	126	0	2.60134	0	0.000898623	-7.48088	down
ENSSSCG00000011001	33	0	1.42455	0	0.00490188	-5.57058	down
ENSSSCG00000011004	35	0	0.507558	0	0.00456259	-5.65373	down
ENSSSCG00000011010	40	0	1.25058	0	0.0038722	-5.84279	down
ENSSSCG00000011017	20	0	3.3079	0	0.00887314	-4.86771	down
ENSSSCG00000011018	109	0	2.69839	0	0.00108454	-7.27304	down
ENSSSCG00000011020	56	0	0.506843	0	0.00254365	-6.32101	down
ENSSSCG00000011022	116	0	0.634854	0	0.00100048	-7.36228	down
ENSSSCG00000011025	114	0	2.94947	0	0.00102331	-7.33734	down
ENSSSCG00000011028	512	0	6.62562	0	0.000142298	-9.4975	down
ENSSSCG00000011034	36	0	2.6749	0	0.004408	-5.69357	down
ENSSSCG00000011036	29	0	1.65664	0	0.00573052	-5.38834	down
ENSSSCG00000011038	358	0	4.48344	0	0.000228373	-8.98217	down
ENSSSCG00000011040	31	0	0.403401	0	0.00528794	-5.48233	down
ENSSSCG00000011041	213	0	5.205	0	0.000452487	-8.23501	down
ENSSSCG00000011045	39	0	1.42687	0	0.00399507	-5.80691	down
ENSSSCG00000011057	59	0	6.68997	0	0.00238137	-6.39538	down
ENSSSCG00000011062	320	0	8.47718	0	0.000264825	-8.82062	down
ENSSSCG00000011064	61	0	1.30805	0	0.00228296	-6.44292	down
ENSSSCG00000011065	185	0	4.33838	0	0.000544341	-8.0324	down
ENSSSCG00000011070	187	0	2.63018	0	0.000536727	-8.04786	down
ENSSSCG00000011072	22	0	4.62743	0	0.00794664	-5.00071	down
ENSSSCG00000011074	539	0	4.31132	0	0.000132938	-9.57154	down
ENSSSCG00000011078	34	0	0.75058	0	0.00472691	-5.61275	down
ENSSSCG00000011081	89	0	2.14752	0	0.00140898	-6.98269	down
ENSSSCG00000011082	36	0	3.66245	0	0.004408	-5.69357	down
ENSSSCG00000011090	36	0	0.65957	0	0.004408	-5.69357	down
ENSSSCG00000011103	220	0	2.65753	0	0.000433678	-8.2815	down
ENSSSCG00000011106	135	0	7.15996	0	0.000821482	-7.57988	down
ENSSSCG00000011114	874	0	18.8344	0	7.00417e-05	-10.2682	down
ENSSSCG00000011120	115	0	5.15463	0	0.00101178	-7.34986	down
ENSSSCG00000011125	120	0	1.86869	0	0.000957423	-7.41089	down
ENSSSCG00000011130	80	0	13.2125	0	0.00161576	-6.83016	down
ENSSSCG00000011133	198	0	5.00995	0	0.000497986	-8.13002	down
ENSSSCG00000011134	160	0	3.14937	0	0.000658202	-7.82381	down
ENSSSCG00000011136	46	0	0.313704	0	0.00325555	-6.04114	down
ENSSSCG00000011158	32	0	0.865693	0	0.00508851	-5.52713	down
ENSSSCG00000011163	132	0	3.54237	0	0.000845866	-7.54763	down
ENSSSCG00000011166	202	0	8.16353	0	0.000485093	-8.15877	down
ENSSSCG00000011171	22	0	0.894918	0	0.00794664	-5.00071	down
ENSSSCG00000011181	22	0	2.26685	0	0.00794664	-5.00071	down
ENSSSCG00000011196	22	0	0.971323	0	0.00794664	-5.00071	down
ENSSSCG00000011205	210	0	4.26314	0	0.000460991	-8.21461	down
ENSSSCG00000011211	205	0	1.904	0	0.000475801	-8.17996	down
ENSSSCG00000011215	24	0	1.15589	0	0.00717705	-5.12248	down
ENSSSCG00000011218	248	0	2.59365	0	0.000370494	-8.45382	down
ENSSSCG00000011222	256	0	24.415	0	0.000355337	-8.49949	down
ENSSSCG00000011229	524	0	11.317	0	0.000138	-9.53087	down
ENSSSCG00000011233	25	0	0.733283	0	0.00683962	-5.17972	down
ENSSSCG00000011235	42	0	1.58771	0	0.00364537	-5.91198	down
ENSSSCG00000011236	461	0	7.0391	0	0.000163494	-9.34634	down
ENSSSCG00000011251	51	0	1.13337	0	0.00286131	-6.18785	down
ENSSSCG00000011252	24	0	2.63175	0	0.00717705	-5.12248	down
ENSSSCG00000011258	95	0	2.76409	0	0.0012954	-7.07609	down
ENSSSCG00000011266	86	0	11.8727	0	0.00147251	-6.93362	down
ENSSSCG00000011274	442	0	7.57929	0	0.000172854	-9.28572	down
ENSSSCG00000011282	94	0	9.95892	0	0.00131319	-7.06093	down
ENSSSCG00000011291	45	0	0.738503	0	0.00334595	-6.00992	down
ENSSSCG00000011295	82	0	1.2683	0	0.00156539	-6.86548	down
ENSSSCG00000011296	151	0	5.02887	0	0.00070989	-7.74067	down
ENSSSCG00000011297	68	0	1.64498	0	0.00198869	-6.59793	down
ENSSSCG00000011300	86	0	1.23533	0	0.00147251	-6.93362	down
ENSSSCG00000011301	82	0	6.49998	0	0.00156539	-6.86548	down
ENSSSCG00000011314	234	0	15.6243	0	0.000399912	-8.37023	down
ENSSSCG00000011317	51	0	1.73081	0	0.00286131	-6.18785	down
ENSSSCG00000011342	25	0	0.292554	0	0.00683962	-5.17972	down
ENSSSCG00000011343	111	0	10.9356	0	0.00105929	-7.29911	down
ENSSSCG00000011351	155	0	12.0785	0	0.00068607	-7.77821	down
ENSSSCG00000011356	51	0	1.62919	0	0.00286131	-6.18785	down
ENSSSCG00000011357	106	0	2.92189	0	0.00112443	-7.23304	down
ENSSSCG00000011360	72	0	0.595436	0	0.00184891	-6.67957	down
ENSSSCG00000011366	24	0	0.605604	0	0.00717705	-5.12248	down
ENSSSCG00000011371	31	0	3.24955	0	0.00528794	-5.48233	down
ENSSSCG00000011373	189	0	4.62456	0	0.000529298	-8.06315	down
ENSSSCG00000011375	20	0	0.174953	0	0.00887314	-4.86771	down
ENSSSCG00000011378	19	0	0.494074	0	0.0094101	-4.79631	down
ENSSSCG00000011385	25	0	0.530936	0	0.00683962	-5.17972	down
ENSSSCG00000011387	25	0	0.289846	0	0.00683962	-5.17972	down
ENSSSCG00000011390	77	0	0.921781	0	0.00169684	-6.77552	down
ENSSSCG00000011409	21	0	1.17531	0	0.00838757	-4.93574	down
ENSSSCG00000011416	154	0	19.6925	0	0.000691892	-7.76892	down
ENSSSCG00000011421	53	0	2.73558	0	0.00272632	-6.2426	down
ENSSSCG00000011425	27	0	0.35165	0	0.00624224	-5.2878	down
ENSSSCG00000011426	137	0	5.63263	0	0.000805901	-7.60098	down
ENSSSCG00000011433	282	0	2.79481	0	0.000312845	-8.63868	down
ENSSSCG00000011434	126	0	2.2313	0	0.000898623	-7.48088	down
ENSSSCG00000011436	19	0	0.209814	0	0.0094101	-4.79631	down
ENSSSCG00000011437	24	0	0.567461	0	0.00717705	-5.12248	down
ENSSSCG00000011443	25	0	0.126816	0	0.00683962	-5.17972	down
ENSSSCG00000011448	51	0	2.56912	0	0.00286131	-6.18785	down
ENSSSCG00000011449	112	0	3.22833	0	0.00104705	-7.31196	down
ENSSSCG00000011458	73	0	1.81365	0	0.00181663	-6.69928	down
ENSSSCG00000011459	34	0	1.75034	0	0.00472691	-5.61275	down
ENSSSCG00000011463	58	0	9.02886	0	0.0024334	-6.37102	down
ENSSSCG00000011467	81	0	1.39908	0	0.00159022	-6.84793	down
ENSSSCG00000011471	80	0	0.792336	0	0.00161576	-6.83016	down
ENSSSCG00000011473	218	0	5.90281	0	0.00043891	-8.26837	down
ENSSSCG00000011482	264	0	5.97975	0	0.000341233	-8.54377	down
ENSSSCG00000011485	40	0	0.435142	0	0.0038722	-5.84279	down
ENSSSCG00000011491	65	0	3.74049	0	0.00210618	-6.53353	down
ENSSSCG00000011493	171	0	1.78548	0	0.000603404	-7.91932	down
ENSSSCG00000011494	127	0	7.29273	0	0.000889435	-7.49222	down
ENSSSCG00000011497	182	0	1.14946	0	0.000556123	-8.00891	down
ENSSSCG00000011501	58	0	1.71526	0	0.0024334	-6.37102	down
ENSSSCG00000011504	26	0	0.620364	0	0.00652899	-5.23477	down
ENSSSCG00000011506	112	0	3.10408	0	0.00104705	-7.31196	down
ENSSSCG00000011511	177	0	5.9466	0	0.00057678	-7.96888	down
ENSSSCG00000011514	36	0	2.03554	0	0.004408	-5.69357	down
ENSSSCG00000011516	489	0	25.751	0	0.000151223	-9.43128	down
ENSSSCG00000011529	58	0	1.04578	0	0.0024334	-6.37102	down
ENSSSCG00000011532	181	0	4.05086	0	0.00056015	-8.00099	down
ENSSSCG00000011535	163	0	21.3528	0	0.000642416	-7.85049	down
ENSSSCG00000011536	65	0	1.70663	0	0.00210618	-6.53353	down
ENSSSCG00000011542	49	0	1.59225	0	0.00300844	-6.13094	down
ENSSSCG00000011546	79	0	4.5174	0	0.00164202	-6.81218	down
ENSSSCG00000011548	28	0	0.193136	0	0.00597681	-5.33895	down
ENSSSCG00000011552	75	0	5.73824	0	0.00175494	-6.7379	down
ENSSSCG00000011553	156	0	3.94685	0	0.000680333	-7.78745	down
ENSSSCG00000011559	21	0	2.54015	0	0.00838757	-4.93574	down
ENSSSCG00000011567	82	0	2.61289	0	0.00156539	-6.86548	down
ENSSSCG00000011575	78	0	3.41164	0	0.00166903	-6.79396	down
ENSSSCG00000011580	73	0	1.36222	0	0.00181663	-6.69928	down
ENSSSCG00000011592	122	0	0.974077	0	0.000937091	-7.4346	down
ENSSSCG00000011601	182	0	13.35	0	0.000556123	-8.00891	down
ENSSSCG00000011602	126	0	0.603513	0	0.000898623	-7.48088	down
ENSSSCG00000011603	115	0	2.76762	0	0.00101178	-7.34986	down
ENSSSCG00000011611	27	0	0.750205	0	0.00624224	-5.2878	down
ENSSSCG00000011612	259	0	6.08304	0	0.00034993	-8.51625	down
ENSSSCG00000011617	58	0	5.21925	0	0.0024334	-6.37102	down
ENSSSCG00000011618	20	0	0.249473	0	0.00887314	-4.86771	down
ENSSSCG00000011619	27	0	0.86622	0	0.00624224	-5.2878	down
ENSSSCG00000011620	28	0	1.27527	0	0.00597681	-5.33895	down
ENSSSCG00000011624	139	0	1.61119	0	0.00079083	-7.62178	down
ENSSSCG00000011629	169	0	4.65818	0	0.000612761	-7.90242	down
ENSSSCG00000011631	33	0	2.89227	0	0.00490188	-5.57058	down
ENSSSCG00000011644	120	0	13.1657	0	0.000957423	-7.41089	down
ENSSSCG00000011650	69	0	3.07706	0	0.00195205	-6.61878	down
ENSSSCG00000011652	76	0	1.36632	0	0.00172546	-6.75683	down
ENSSSCG00000011653	24	0	0.642286	0	0.00717705	-5.12248	down
ENSSSCG00000011661	37	0	0.506411	0	0.00426235	-5.73235	down
ENSSSCG00000011662	433	0	8.04229	0	0.000177621	-9.25608	down
ENSSSCG00000011672	69	0	4.36136	0	0.00195205	-6.61878	down
ENSSSCG00000011676	33	0	4.50352	0	0.00490188	-5.57058	down
ENSSSCG00000011677	871	0	37.3476	0	7.0362e-05	-10.2632	down
ENSSSCG00000011683	42	0	0.828487	0	0.00364537	-5.91198	down
ENSSSCG00000011689	31	0	1.1941	0	0.00528794	-5.48233	down
ENSSSCG00000011699	65	0	1.44891	0	0.00210618	-6.53353	down
ENSSSCG00000011708	33	0	0.842548	0	0.00490188	-5.57058	down
ENSSSCG00000011725	53	0	5.0406	0	0.00272632	-6.2426	down
ENSSSCG00000011741	91	0	1.06817	0	0.00136924	-7.0145	down
ENSSSCG00000011746	76	0	1.26877	0	0.00172546	-6.75683	down
ENSSSCG00000011750	63	0	1.41135	0	0.00219146	-6.48893	down
ENSSSCG00000011760	81	0	2.04167	0	0.00159022	-6.84793	down
ENSSSCG00000011764	31	0	3.74744	0	0.00528794	-5.48233	down
ENSSSCG00000011772	27	0	1.40426	0	0.00624224	-5.2878	down
ENSSSCG00000011782	39	0	1.73636	0	0.00399507	-5.80691	down
ENSSSCG00000011783	29	0	0.743865	0	0.00573052	-5.38834	down
ENSSSCG00000011788	102	0	4.06629	0	0.00118178	-7.17792	down
ENSSSCG00000011795	25	0	1.74771	0	0.00683962	-5.17972	down
ENSSSCG00000011798	71	0	1.8339	0	0.00188221	-6.65959	down
ENSSSCG00000011813	44	0	0.812887	0	0.00344083	-5.978	down
ENSSSCG00000011817	36	0	1.65258	0	0.004408	-5.69357	down
ENSSSCG00000011820	19	0	2.25219	0	0.0094101	-4.79631	down
ENSSSCG00000011821	25	0	0.470756	0	0.00683962	-5.17972	down
ENSSSCG00000011825	635	0	6.60815	0	0.000106991	-9.80772	down
ENSSSCG00000011827	156	0	3.5193	0	0.000680333	-7.78745	down
ENSSSCG00000011843	198	0	14.2365	0	0.000497986	-8.13002	down
ENSSSCG00000011849	36	0	0.53681	0	0.004408	-5.69357	down
ENSSSCG00000011851	49	0	1.33194	0	0.00300844	-6.13094	down
ENSSSCG00000011853	451	0	6.75161	0	0.000168306	-9.31475	down
ENSSSCG00000011855	96	0	4.42928	0	0.00127802	-7.09108	down
ENSSSCG00000011864	61	0	2.27974	0	0.00228296	-6.44292	down
ENSSSCG00000011871	59	0	4.36928	0	0.00238137	-6.39538	down
ENSSSCG00000011873	78	0	2.78914	0	0.00166903	-6.79396	down
ENSSSCG00000011874	37	0	0.377198	0	0.00426235	-5.73235	down
ENSSSCG00000011876	63	0	2.05827	0	0.00219146	-6.48893	down
ENSSSCG00000011881	45	0	1.71178	0	0.00334595	-6.00992	down
ENSSSCG00000011887	25	0	6.95525	0	0.00683962	-5.17972	down
ENSSSCG00000011889	359	0	20.757	0	0.000227534	-8.98619	down
ENSSSCG00000011893	303	0	45.3922	0	0.000284591	-8.74205	down
ENSSSCG00000011896	25	0	0.556997	0	0.00683962	-5.17972	down
ENSSSCG00000011901	127	0	3.94915	0	0.000889435	-7.49222	down
ENSSSCG00000011905	24	0	1.03845	0	0.00717705	-5.12248	down
ENSSSCG00000011908	34	0	11.5587	0	0.00472691	-5.61275	down
ENSSSCG00000011925	20	0	1.42381	0	0.00887314	-4.86771	down
ENSSSCG00000011929	172	0	3.03338	0	0.000598819	-7.9277	down
ENSSSCG00000011940	68	0	3.20983	0	0.00198869	-6.59793	down
ENSSSCG00000011941	74	0	2.22813	0	0.00178532	-6.71872	down
ENSSSCG00000011942	55	0	4.98337	0	0.0026021	-6.29535	down
ENSSSCG00000011949	26	0	1.05252	0	0.00652899	-5.23477	down
ENSSSCG00000011950	19	0	0.33981	0	0.0094101	-4.79631	down
ENSSSCG00000011955	79	0	5.14639	0	0.00164202	-6.81218	down
ENSSSCG00000011961	52	0	4.04741	0	0.00279239	-6.21549	down
ENSSSCG00000011967	53	0	7.03292	0	0.00272632	-6.2426	down
ENSSSCG00000011968	58	0	1.97582	0	0.0024334	-6.37102	down
ENSSSCG00000011978	54	0	0.787619	0	0.00266294	-6.26921	down
ENSSSCG00000011980	91	0	3.72763	0	0.00136924	-7.0145	down
ENSSSCG00000011997	38	0	2.38536	0	0.00412492	-5.77011	down
ENSSSCG00000012004	26	0	2.16594	0	0.00652899	-5.23477	down
ENSSSCG00000012006	26	0	0.459046	0	0.00652899	-5.23477	down
ENSSSCG00000012007	45	0	0.944856	0	0.00334595	-6.00992	down
[truncated: 2,556 more rows]

## Sheet: Table S3-3
Table S3-3. 434 co-expressed mRNAs in fresh and capacitated boar sperm
#ID	FS_Count	CS_Count	FS_FPKM	CS_FPKM	FDR	log2FC	regulated
ENSSSCG00000000013	229	4	4.31157	0.0752194	0.00717509	-5.20024	down
ENSSSCG00000000028	213	4	2.38937	0.0397681	0.00785097	-5.09608	down
ENSSSCG00000000036	245	4	3.62837	0.0566071	0.00659473	-5.29738	down
ENSSSCG00000000068	695	4	4.22631	0.0226221	0.00173251	-6.79892	down
ENSSSCG00000000456	332	4	6.08693	0.0963262	0.00449332	-5.73469	down
ENSSSCG00000000458	150	17761	3.11022	226.443	0.000632491	7.35042	up
ENSSSCG00000000469	731	4	10.7638	0.0630903	0.00162207	-6.8717	down
ENSSSCG00000000472	212	4	11.1955	0.411529	0.0078969	-5.08931	down
ENSSSCG00000000549	180	17315	2.4265	214.588	0.000978735	7.05183	up
ENSSSCG00000000555	209	13711	1.72918	103.476	0.00204689	6.50043	up
ENSSSCG00000000579	18	1193	0.706869	46.0574	0.000968841	6.46489	up
ENSSSCG00000000600	156	17347	3.10217	579.642	0.000718006	7.26007	up
ENSSSCG00000000611	316	4	4.29155	0.28753	0.00478447	-5.66359	down
ENSSSCG00000000644	290	4	4.39976	0.0872474	0.00533424	-5.54001	down
ENSSSCG00000000647	287	11049	11.0435	431.993	0.00584374	5.7328	up
ENSSSCG00000000675	454	4	8.8545	0.0674841	0.00300926	-6.18538	down
ENSSSCG00000000691	5	154	0.129077	3.04037	0.00321604	5.22784	up
ENSSSCG00000000804	478	4	10.1738	0.0828478	0.00281583	-6.25958	down
ENSSSCG00000000820	1326	4	65.4043	0.200077	0.000742745	-7.73021	down
ENSSSCG00000000839	335	4	3.28498	0.0478993	0.00444216	-5.74764	down
ENSSSCG00000000908	445	9	26.1563	0.492475	0.00958371	-5.0806	down
ENSSSCG00000000912	210	14991	5.03939	134.511	0.00176255	6.62233	up
ENSSSCG00000000919	24	2123	0.451964	42.782	0.00061725	6.89483	up
ENSSSCG00000000921	276	4	4.73202	0.0706178	0.00567804	-5.4688	down
ENSSSCG00000000934	164	7381	2.53256	90.257	0.00368374	5.9555	up
ENSSSCG00000001024	253	4	3.99189	0.0701413	0.00633452	-5.34361	down
ENSSSCG00000001042	1	127	0.0470236	3.53938	0.000480465	6.69065	up
ENSSSCG00000001079	48	1221	0.606117	13.5452	0.00669172	5.1179	up
ENSSSCG00000001341	382	4	7.29059	0.121427	0.00375658	-5.93668	down
ENSSSCG00000001400	258	10726	7.92412	673.015	0.00492858	5.84328	up
ENSSSCG00000001414	58	34813	4.32128	2158.91	2.39804e-05	9.68142	up
ENSSSCG00000001444	55	13761	1.70739	309.376	0.00011746	8.41808	up
ENSSSCG00000001502	757	4	74.3376	0.439427	0.00154972	-6.92208	down
ENSSSCG00000001619	10	5281	0.0730194	29.7267	2.00801e-05	9.41552	up
ENSSSCG00000001683	24	647	0.36148	8.81439	0.0050044	5.18136	up
ENSSSCG00000001728	151	13492	9.38599	765.799	0.00105461	6.94428	up
ENSSSCG00000001743	332	4	53.6688	0.742717	0.00449332	-5.73469	down
ENSSSCG00000001801	63	1371	3.04603	83.1308	0.00944964	4.8977	up
ENSSSCG00000001810	180	4	5.31554	0.131107	0.00965963	-4.8541	down
ENSSSCG00000001868	102	3982	4.22093	143.593	0.00404552	5.74662	up
ENSSSCG00000001971	437	14093	3.04714	88.9015	0.00916093	5.47849	up
ENSSSCG00000002023	318	14850	21.0428	1128.82	0.00431271	6.0117	up
ENSSSCG00000002039	721	4	5.30499	0.0294654	0.00165148	-6.85185	down
ENSSSCG00000002274	59	8379	1.08571	116.345	0.000337143	7.60234	up
ENSSSCG00000002283	200	6452	4.29374	114.718	0.00703316	5.47626	up
ENSSSCG00000002284	1292	77463	116.288	7964.34	0.00448137	6.37462	up
ENSSSCG00000002286	537	36649	21.3033	1312.78	0.00262894	6.5604	up
ENSSSCG00000002303	204	4	7.23335	0.167236	0.00828189	-5.03401	down
ENSSSCG00000002305	228	4	2.45508	0.0441984	0.00721431	-5.19395	down
ENSSSCG00000002366	1335	4	33.9661	0.125471	0.000736157	-7.73997	down
ENSSSCG00000002404	102	3062	3.63002	549.061	0.00637882	5.36765	up
ENSSSCG00000002458	219	113844	11.4958	5452.33	4.80402e-05	9.48683	up
ENSSSCG00000002494	309	4	2.43526	0.0321757	0.00492241	-5.63135	down
ENSSSCG00000002552	259	4	6.40354	0.0807073	0.0061509	-5.37733	down
ENSSSCG00000002675	194	4	3.89536	0.0747221	0.00881148	-4.96175	down
ENSSSCG00000002704	902	9	21.3322	0.161329	0.00391481	-6.09875	down
ENSSSCG00000002795	49	1020	0.46183	9.65716	0.00942822	4.82921	up
ENSSSCG00000002822	23	1644	0.345724	23.5858	0.000895727	6.58564	up
ENSSSCG00000002869	525	4	30.29	0.236917	0.00249435	-6.3947	down
ENSSSCG00000002954	157	12571	10.799	1080.12	0.00130151	6.78632	up
ENSSSCG00000002978	2325	31	329.608	5.41266	0.00779138	-5.73604	down
ENSSSCG00000003166	453	4	17.1246	0.155041	0.00301782	-6.1822	down
ENSSSCG00000003191	28	3007	0.760066	68.6961	0.0004523	7.18049	up
ENSSSCG00000003461	338	4	10.609	0.0646262	0.00439202	-5.76048	down
ENSSSCG00000003532	240	9632	1.66806	58.1494	0.00511612	5.79213	up
ENSSSCG00000003605	605	4	54.3384	0.434396	0.00207524	-6.59906	down
ENSSSCG00000003627	210	15415	5.49329	357.137	0.0016766	6.66256	up
ENSSSCG00000003636	136	15137	9.62996	881.024	0.00068499	7.26045	up
ENSSSCG00000003648	164	19652	6.18014	850.256	0.000637562	7.36823	up
ENSSSCG00000003652	11	428	0.39717	12.9516	0.00226549	5.66318	up
ENSSSCG00000003653	468	49193	66.4656	5980.91	0.00115302	7.18321	up
ENSSSCG00000003683	205	4	20.1356	0.384754	0.00823199	-5.04104	down
ENSSSCG00000003700	16	961	0.392171	18.4628	0.00112651	6.31616	up
ENSSSCG00000003728	24	153510	2.1709	12917.6	2.40203e-07	13.0706	up
ENSSSCG00000003771	494	4	10.1924	0.095279	0.00269862	-6.30701	down
ENSSSCG00000003780	15	268	0.42664	7.02046	0.00892202	4.56487	up
ENSSSCG00000003791	471	40262	10.2169	696.349	0.00167799	6.88497	up
ENSSSCG00000003792	7	123	0.233592	3.79462	0.0082107	4.47148	up
ENSSSCG00000003850	228	4	16.0184	0.280906	0.00721431	-5.19395	down
ENSSSCG00000003971	11	487	0.328267	10.0792	0.00180789	5.84929	up
ENSSSCG00000003989	1	27	0.0592215	0.933672	0.00659182	4.47816	up
ENSSSCG00000004018	290	4	1.73879	0.0202104	0.00533424	-5.54001	down
ENSSSCG00000004027	839	65689	23.3242	1573.15	0.00239657	6.75921	up
ENSSSCG00000004110	233	4	4.99757	0.100241	0.00702184	-5.22515	down
ENSSSCG00000004328	301	13970	1.43676	73.8967	0.00427919	6.00266	up
ENSSSCG00000004332	8	432	0.206607	9.62622	0.00122863	6.10362	up
ENSSSCG00000004353	60	2975	2.59838	130.933	0.00224698	6.08465	up
ENSSSCG00000004386	14	760	2.24136	99.771	0.00131364	6.16175	up
ENSSSCG00000004413	0	36	0.0220471	2.29586	0.000992085	6.15539	up
ENSSSCG00000004468	131	12909	8.41549	737.711	0.000843287	7.08451	up
ENSSSCG00000004470	16	1202	1.96909	145.052	0.000755398	6.63883	up
ENSSSCG00000004487	111	5604	2.62033	401.32	0.00264498	6.11834	up
ENSSSCG00000004509	608	9	8.89897	0.223177	0.00647928	-5.53025	down
ENSSSCG00000004561	254	48505	1.86918	174.488	0.000316284	8.04273	up
ENSSSCG00000004592	1069	147918	31.555	3339.18	0.000931186	7.58102	up
ENSSSCG00000004595	117	14358	6.39133	361.268	0.000546223	7.40011	up
ENSSSCG00000004597	185	4	6.1887	0.237426	0.00934092	-4.89348	down
ENSSSCG00000004621	72	3280	0.793231	38.2653	0.00276134	5.96521	up
ENSSSCG00000004690	11	177	0.875506	11.2275	0.00997894	4.39177	up
ENSSSCG00000004709	220	4	3.13022	0.0583901	0.00754213	-5.14258	down
ENSSSCG00000004717	398	4	6.0087	0.0424516	0.00356417	-5.99577	down
ENSSSCG00000004753	195	4	1.5359	0.0342559	0.00875588	-4.96914	down
ENSSSCG00000004830	36	729	0.596457	6.75498	0.00902385	4.78229	up
ENSSSCG00000004934	276	9728	8.60783	581.11	0.00672386	5.60535	up
ENSSSCG00000004958	2	41	0.0779584	1.19822	0.00734244	4.40711	up
ENSSSCG00000005024	432	26624	6.97651	455.449	0.00292752	6.41279	up
ENSSSCG00000005072	269	4	7.03324	0.128533	0.00586479	-5.43184	down
ENSSSCG00000005084	335	4	16.4128	0.208041	0.00444216	-5.74764	down
ENSSSCG00000005090	7	1781	0.548216	177.726	7.43596e-05	8.32186	up
ENSSSCG00000005113	24	4688	3.75057	609.139	0.000146636	8.03751	up
ENSSSCG00000005178	197	11086	2.5649	121.142	0.00263755	6.27886	up
ENSSSCG00000005186	56	1863	0.762597	26.4326	0.00442502	5.50787	up
ENSSSCG00000005190	47	2419	1.60941	50.1084	0.00195407	6.13388	up
ENSSSCG00000005211	179	19830	9.0434	2830.03	0.000756794	7.25549	up
ENSSSCG00000005225	283	68701	98.9311	31586.2	0.00021163	8.38936	up
ENSSSCG00000005274	1	36	0.0828253	2.22146	0.00417222	4.88647	up
ENSSSCG00000005367	75	11132	0.789052	152.402	0.000335187	7.66967	up
ENSSSCG00000005373	8	4009	0.357868	135.062	2.1641e-05	9.31623	up
ENSSSCG00000005423	941	4	33.2883	0.0762404	0.00116574	-7.23571	down
ENSSSCG00000005436	249	7390	3.22589	168.124	0.00873587	5.35693	up
ENSSSCG00000005453	17	455	4.03272	100.174	0.00467298	5.15449	up
ENSSSCG00000005492	10	200	0.300129	5.73913	0.00691369	4.69633	up
ENSSSCG00000005656	620	9	9.36501	0.171995	0.00632087	-5.55841	down
ENSSSCG00000005833	270	4	9.23138	0.136511	0.00583746	-5.43718	down
ENSSSCG00000005844	1	95	0.526026	27.3776	0.000802605	6.27377	up
ENSSSCG00000005849	360	20108	8.95207	412.062	0.00327708	6.2704	up
ENSSSCG00000005890	159	4255	2.80477	69.0954	0.00897591	5.20539	up
ENSSSCG00000005967	62	0	1.86991	0.00661486	0.00223639	-6.46611	down
ENSSSCG00000005982	193	4	10.1234	0.211225	0.00886769	-4.95432	down
ENSSSCG00000006032	324	26173	19.8633	1087.56	0.00163487	6.80239	up
ENSSSCG00000006033	299	4	26.6705	0.229566	0.00513194	-5.584	down
ENSSSCG00000006037	744	9	9.42843	0.106269	0.00501192	-5.82117	down
ENSSSCG00000006074	241	4	9.9069	0.158741	0.00673194	-5.2737	down
ENSSSCG00000006081	375	4	28.4866	0.32139	0.00384656	-5.91005	down
ENSSSCG00000006084	423	88987	9.42903	1766.03	0.000315347	8.18396	up
ENSSSCG00000006100	336	4	3.16002	0.042025	0.00442534	-5.75194	down
ENSSSCG00000006136	24	1107	1.93153	71.0508	0.00197154	5.9557	up
ENSSSCG00000006156	164	7937	6.00047	249.188	0.00324098	6.06027	up
ENSSSCG00000006201	244	12134	2.37553	110.019	0.00352873	6.10148	up
ENSSSCG00000006225	25	988	4.59988	167.235	0.00261236	5.73447	up
ENSSSCG00000006237	624	9	25.045	0.349151	0.00626957	-5.56768	down
ENSSSCG00000006250	766	4	8.02683	0.0394858	0.00152598	-6.93911	down
ENSSSCG00000006267	296	16130	14.8278	1203.99	0.00320354	6.23418	up
ENSSSCG00000006274	474	18468	1.77331	61.6319	0.00678661	5.75146	up
ENSSSCG00000006284	17	1207	0.304343	20.3385	0.000846288	6.56096	up
ENSSSCG00000006289	64	2027	0.529464	13.9045	0.00501881	5.43917	up
ENSSSCG00000006350	40	6238	2.63994	526.394	0.000253421	7.72928	up
ENSSSCG00000006357	1026	58366	98.5447	5001.41	0.00454371	6.29862	up
ENSSSCG00000006376	131	6566	2.53414	118.688	0.00282826	6.10928	up
ENSSSCG00000006385	14	341	0.273106	4.9285	0.00526822	5.00671	up
ENSSSCG00000006386	1433	9	14.1396	0.0839494	0.00214819	-6.76617	down
ENSSSCG00000006398	14	314	0.566153	10.8467	0.00604941	4.88789	up
ENSSSCG00000006508	380	4	2.67513	0.0190126	0.00378191	-5.92912	down
ENSSSCG00000006522	700	9	11.9213	0.125622	0.00541743	-5.73331	down
ENSSSCG00000006736	266	4	5.39424	0.0616921	0.00594814	-5.4157	down
ENSSSCG00000006740	254	31149	3.04332	309.723	0.000708111	7.40379	up
ENSSSCG00000006779	258	24920	11.8392	1174.67	0.00109662	7.05944	up
ENSSSCG00000006816	783	13	11.6501	0.211514	0.00811713	-5.3884	down
ENSSSCG00000006857	5	437	0.0659103	5.60384	0.000516761	6.72944	up
ENSSSCG00000006862	811	4	19.9864	0.11597	0.00141627	-7.02139	down
ENSSSCG00000006874	1	1344	0.0258011	19.1007	6.58582e-06	10.089	up
ENSSSCG00000006894	150	4424	2.04439	54.4469	0.00745808	5.34526	up
ENSSSCG00000006897	85	2305	5.80086	65.2034	0.00716004	5.21907	up
ENSSSCG00000006939	361	4	32.5924	0.48808	0.00403828	-5.85526	down
ENSSSCG00000007048	31	842	2.5656	116.298	0.00528349	5.2013	up
ENSSSCG00000007109	278	4	4.84639	0.0695863	0.00562659	-5.47919	down
ENSSSCG00000007203	397	4	4.04012	0.0499037	0.00357568	-5.99215	down
ENSSSCG00000007247	232	10872	1.61579	69.0915	0.00385277	6.01559	up
ENSSSCG00000007309	397	38221	12.415	1198.29	0.00127732	7.0561	up
ENSSSCG00000007331	835	4	15.4866	0.076572	0.00136326	-7.06343	down
ENSSSCG00000007419	23	11027	5.74193	1756.41	2.80324e-05	9.33101	up
ENSSSCG00000007436	32	870	0.714902	17.4848	0.00532071	5.20367	up
ENSSSCG00000007458	431	9	4.56544	0.0922576	0.00997123	-5.03455	down
ENSSSCG00000007482	44	6247	0.170782	20.609	0.000308996	7.59614	up
ENSSSCG00000007487	4	250	0.288839	12.8826	0.00095659	6.2028	up
ENSSSCG00000007674	0	63	0.00447888	0.284657	0.000374128	6.95404	up
ENSSSCG00000007788	926	9	19.807	0.163509	0.00378461	-6.13661	down
ENSSSCG00000007798	17	451	0.202782	4.26714	0.00474359	5.14176	up
ENSSSCG00000007847	284	4	6.89534	0.0700558	0.00547701	-5.50992	down
ENSSSCG00000007848	252	4	4.42236	0.0743161	0.00636606	-5.33791	down
ENSSSCG00000007849	650	9	24.8423	0.294449	0.0059531	-5.62651	down
ENSSSCG00000007878	321	4	50.8905	0.188439	0.00469002	-5.68619	down
ENSSSCG00000008056	598	4	36.3401	0.219152	0.00210686	-6.58229	down
ENSSSCG00000008113	224	13214	7.06836	367.296	0.00253226	6.3475	up
ENSSSCG00000008136	671	13	3.86093	0.0765821	0.00984927	-5.16592	down
ENSSSCG00000008143	214	11268	5.26659	214.828	0.00305147	6.18335	up
ENSSSCG00000008180	619	61761	4.10902	369.672	0.00139464	7.10855	up
ENSSSCG00000008185	23	779	1.71333	52.0914	0.00334616	5.50862	up
ENSSSCG00000008208	234	4	3.20763	0.0591878	0.00698442	-5.23131	down
ENSSSCG00000008222	316	4	12.7605	0.189265	0.00478447	-5.66359	down
ENSSSCG00000008225	94	2852	3.42396	206.384	0.00610085	5.38216	up
ENSSSCG00000008242	737	4	19.9385	0.139171	0.00160485	-6.88348	down
ENSSSCG00000008270	187	4	5.85632	0.121976	0.00921854	-4.90893	down
ENSSSCG00000008362	2	109	0.105486	3.13745	0.00144347	5.8066	up
ENSSSCG00000008372	383	4	20.0101	0.0645427	0.00374402	-5.94045	down
ENSSSCG00000008387	25	4164	1.24457	204.426	0.000198063	7.80929	up
ENSSSCG00000008451	1133	9	69.2077	0.397055	0.00291573	-6.42747	down
ENSSSCG00000008452	242	4	4.18486	0.0702149	0.00669717	-5.27966	down
ENSSSCG00000008466	1937	22	176.22	2.07773	0.00574636	-5.95792	down
ENSSSCG00000008487	58	1294	2.19382	69.0461	0.00883729	4.93225	up
ENSSSCG00000008498	292	10457	2.97544	103.156	0.00666643	5.6285	up
ENSSSCG00000008517	195	4	4.80819	0.0929432	0.00875588	-4.96914	down
ENSSSCG00000008558	905	9	10.4577	0.0775321	0.00389811	-6.10354	down
ENSSSCG00000008569	208	4	3.26005	0.070065	0.00808539	-5.06193	down
ENSSSCG00000008591	346	4	11.5337	0.126624	0.00426302	-5.79416	down
ENSSSCG00000008592	22	4032	0.755857	127.426	0.000161279	7.94183	up
ENSSSCG00000008619	200	4	5.33462	0.129354	0.00848688	-5.00554	down
ENSSSCG00000008694	289	4	6.01812	0.0882961	0.00535758	-5.53504	down
ENSSSCG00000008697	355	4	1.34238	0.0142228	0.00412563	-5.83113	down
ENSSSCG00000008732	24	6853	1.98662	537.315	7.32551e-05	8.58522	up
ENSSSCG00000008789	92	5331	0.890472	46.1418	0.00194918	6.31526	up
ENSSSCG00000008827	24	715	2.28952	54.4191	0.00421864	5.32543	up
ENSSSCG00000008901	1	41	0.0303023	1.01214	0.00337308	5.07162	up
ENSSSCG00000008943	5	232	0.0429099	2.33438	0.0015867	5.81742	up
ENSSSCG00000008971	370	4	7.44691	0.0889916	0.00391317	-5.89072	down
ENSSSCG00000008976	10	560	0.539128	48.1893	0.00117927	6.17938	up
ENSSSCG00000008987	533	55477	11.0044	1147.65	0.00122728	7.16928	up
ENSSSCG00000008988	29	45589	1.12341	1965.88	3.3455e-06	11.0531	up
ENSSSCG00000008989	192	4	5.8236	0.235855	0.00892453	-4.94686	down
ENSSSCG00000009002	273	4	8.05859	0.115254	0.00575678	-5.45308	down
ENSSSCG00000009029	214	4	12.4512	0.379514	0.00780551	-5.10282	down
ENSSSCG00000009077	935	64198	17.3941	2577.68	0.00314749	6.56991	up
ENSSSCG00000009079	239	4	4.36635	0.0790538	0.00680243	-5.26172	down
ENSSSCG00000009093	30	1002	0.891139	28.1004	0.00367127	5.49838	up
ENSSSCG00000009100	40	2333	3.62502	176.092	0.00149307	6.31058	up
ENSSSCG00000009152	35	13528	0.49586	158.704	4.64338e-05	9.03506	up
ENSSSCG00000009233	330	4	7.23646	0.0945286	0.004528	-5.726	down
ENSSSCG00000009244	1107	9	16.2017	0.113643	0.00300481	-6.394	down
ENSSSCG00000009247	187	4	12.2773	0.327012	0.00921854	-4.90893	down
ENSSSCG00000009249	962	4	79.2036	0.374708	0.00113248	-7.26753	down
ENSSSCG00000009256	112	6087	4.67937	261.506	0.00232782	6.22475	up
ENSSSCG00000009303	497	4	39.9109	0.301146	0.00267759	-6.31574	down
ENSSSCG00000009345	34	4880	0.545302	125.908	0.000281573	7.60514	up
ENSSSCG00000009381	3	154	0.0960747	3.44977	0.0014183	5.85	up
ENSSSCG00000009390	13	277	0.921455	16.7745	0.00649754	4.8089	up
ENSSSCG00000009391	37	1608	3.31	144.981	0.00245742	5.88424	up
ENSSSCG00000009419	202	6197	2.69691	56.8696	0.00769464	5.40378	up
ENSSSCG00000009469	43	12644	1.10214	269.124	8.12541e-05	8.64593	up
ENSSSCG00000009473	872	4	5.6243	0.0311114	0.00128805	-7.12593	down
ENSSSCG00000009501	46	4820	0.835958	80.2953	0.000543069	7.15891	up
ENSSSCG00000009505	113	163257	3.60682	4330.83	5.88298e-06	10.9572	up
ENSSSCG00000009536	328	4	10.0163	0.115932	0.00456315	-5.71724	down
ENSSSCG00000009570	411	4	2.72828	0.0229461	0.00342016	-6.04206	down
ENSSSCG00000009658	430	20755	9.98692	472.99	0.00450866	6.06021	up
ENSSSCG00000009668	925	4	46.8947	0.602186	0.00119224	-7.21099	down
ENSSSCG00000009671	51	1603	2.31579	65.7802	0.00474511	5.42424	up
ENSSSCG00000009682	181	4	5.85618	0.177443	0.00959438	-4.86206	down
ENSSSCG00000009744	66	3599	0.730132	29.8125	0.00195515	6.22335	up
ENSSSCG00000009746	579	4	16.1452	0.1257	0.00219707	-6.53576	down
ENSSSCG00000009825	45	1166	0.625325	16.5912	0.00636285	5.14315	up
ENSSSCG00000009827	338	4	5.82195	0.0768397	0.00439202	-5.76048	down
ENSSSCG00000009834	570	4	9.65387	0.0665392	0.00224219	-6.51319	down
ENSSSCG00000009850	262	4	3.90078	0.0578559	0.00606255	-5.3939	down
ENSSSCG00000009888	190	4	7.15191	0.153392	0.00904014	-4.93181	down
ENSSSCG00000009917	184	4	2.9742	0.0737233	0.00940318	-4.88569	down
ENSSSCG00000009933	256	9559	2.34997	74.4921	0.00593001	5.68831	up
ENSSSCG00000010015	1691	18	18.6126	0.16661	0.00500463	-6.04428	down
ENSSSCG00000010016	109	3453	0.848576	25.2393	0.00594093	5.44588	up
ENSSSCG00000010036	537	4	8.19941	0.0696907	0.00242241	-6.42726	down
ENSSSCG00000010081	503	4	33.0616	0.283409	0.00263638	-6.33302	down
ENSSSCG00000010092	130	5322	1.00515	32.9625	0.00402904	5.81725	up
ENSSSCG00000010104	12	291	0.73261	10.0264	0.00516234	4.98918	up
ENSSSCG00000010128	5	2000	0.140439	42.1172	3.25772e-05	8.92241	up
ENSSSCG00000010137	272	4	8.97451	0.152659	0.00578346	-5.4478	down
ENSSSCG00000010157	11	1098	0.405799	31.0618	0.000424662	7.02133	up
ENSSSCG00000010229	7	9391	0.726039	758.978	3.51435e-06	10.7201	up
ENSSSCG00000010253	441	4	6.04605	0.0523286	0.00312399	-6.14353	down
ENSSSCG00000010360	67	11113	1.6841	275.656	0.000264325	7.82832	up
ENSSSCG00000010368	199	4	4.66238	0.0909872	0.00853952	-4.99833	down
ENSSSCG00000010396	374	4	63.7042	1.87869	0.00385972	-5.9062	down
ENSSSCG00000010400	859	13	176.767	0.747325	0.00722135	-5.52193	down
ENSSSCG00000010511	102	5408	1.91307	110.351	0.00235961	6.18817	up
ENSSSCG00000010517	375	4	10.1486	0.275396	0.00384656	-5.91005	down
ENSSSCG00000010537	25	2756	0.615703	55.445	0.000419052	7.21399	up
ENSSSCG00000010554	1492	4	11.4655	0.0343532	0.000635812	-7.90029	down
ENSSSCG00000010569	448	178148	9.65016	4980.93	0.000100229	9.10266	up
ENSSSCG00000010603	47	1426	0.45451	11.8315	0.00492136	5.37165	up
ENSSSCG00000010625	339	31126	4.76957	393.877	0.00131836	6.98728	up
ENSSSCG00000010648	211	7450	4.39562	129.218	0.00612468	5.60676	up
ENSSSCG00000010690	194	4	4.55356	0.0904317	0.00881148	-4.96175	down
ENSSSCG00000010699	1332	9	58.3752	0.36715	0.00236284	-6.66078	down
ENSSSCG00000010739	18	1704	0.230198	19.1423	0.000510892	6.97904	up
ENSSSCG00000010773	18	4820	0.305627	68.1008	7.70992e-05	8.47886	up
ENSSSCG00000010816	19	2273	2.62589	80.9166	0.000338624	7.31948	up
ENSSSCG00000010821	411	4	4.65486	0.0412245	0.00342016	-6.04206	down
ENSSSCG00000010877	1352	4	37.6941	0.115555	0.000723988	-7.75821	down
ENSSSCG00000010892	9	182	0.141787	2.267	0.00669625	4.70206	up
ENSSSCG00000010893	285	4	5.37859	0.0813079	0.00545275	-5.51498	down
ENSSSCG00000010900	1127	18	155.192	1.52828	0.00839487	-5.45919	down
ENSSSCG00000011079	398	4	6.53056	0.0643769	0.00356417	-5.99577	down
ENSSSCG00000011101	615	4	11.5929	0.100615	0.00203149	-6.62268	down
ENSSSCG00000011107	214	7969	158.364	6934.99	0.00560986	5.68361	up
ENSSSCG00000011137	656	9	13.2399	0.149874	0.00588402	-5.63975	down
ENSSSCG00000011217	372	4	5.85266	0.0610421	0.00388628	-5.89848	down
ENSSSCG00000011290	85	3253	5.60352	253.67	0.00395046	5.71598	up
ENSSSCG00000011322	332	4	5.76227	0.0742778	0.00449332	-5.73469	down
ENSSSCG00000011367	553	4	14.5858	0.116346	0.00233198	-6.46956	down
ENSSSCG00000011382	226	4	2.98859	0.0712189	0.0072939	-5.18128	down
ENSSSCG00000011439	202	4	5.18785	0.0970459	0.00838329	-5.01984	down
ENSSSCG00000011616	143	12416	3.45636	254.861	0.0010907	6.90254	up
ENSSSCG00000011628	232	4	2.53799	0.0368174	0.00705961	-5.21896	down
ENSSSCG00000011670	24	2241	0.467287	40.4478	0.000559916	6.97285	up
ENSSSCG00000011673	246	15059	17.7843	938.652	0.00244675	6.4013	up
ENSSSCG00000011679	66	5695	0.619962	49.4878	0.000860085	6.88537	up
ENSSSCG00000011681	19	943	0.864542	129.033	0.00163905	6.05067	up
ENSSSCG00000011698	95	19188	3.96041	746.439	0.000206106	8.11695	up
ENSSSCG00000011710	73	3654	4.1805	173.148	0.00234842	6.10127	up
ENSSSCG00000011731	104	7436	1.87618	113.586	0.00139307	6.61974	up
ENSSSCG00000011770	118	37410	9.52245	2503.76	9.69225e-05	8.76944	up
ENSSSCG00000011794	599	4	6.89915	0.0538713	0.00210229	-6.5847	down
ENSSSCG00000011822	129	9154	4.14527	263.896	0.00151493	6.61071	up
ENSSSCG00000011833	335	27955	7.90718	584.51	0.00155973	6.84935	up
ENSSSCG00000011877	533	163484	35.0835	12459.2	0.000171252	8.72846	up
ENSSSCG00000011899	19	5504	1.40915	465.841	6.75553e-05	8.59517	up
ENSSSCG00000011937	2	5868	0.0973131	249.746	1.03344e-06	11.5504	up
ENSSSCG00000011953	82	2843	1.30131	39.7943	0.00463835	5.57306	up
ENSSSCG00000011970	90	5727	5.69049	320.598	0.00163795	6.45009	up
ENSSSCG00000011995	44	0	5.80475	5.42625e-98	0.00344083	-5.978	down
ENSSSCG00000012037	404	4	8.40579	0.0855075	0.00349641	-6.01732	down
ENSSSCG00000012076	159	14576	2.95191	223.439	0.00102433	6.98163	up
ENSSSCG00000012131	23	783	1.3572	50.4527	0.00331662	5.51601	up
ENSSSCG00000012229	1909	9	32.535	0.245281	0.00147631	-7.17977	down
ENSSSCG00000012328	1755	9	5.09598	0.0248004	0.0016483	-7.05847	down
ENSSSCG00000012440	245	4	14.3036	0.465818	0.00659473	-5.29738	down
ENSSSCG00000012525	226	4	8.96499	0.188369	0.0072939	-5.18128	down
ENSSSCG00000012808	580	4	18.5274	0.136302	0.00219215	-6.53825	down
ENSSSCG00000012856	254	4	4.52607	0.0723934	0.00630326	-5.34928	down
ENSSSCG00000012974	450	9	17.5836	0.270539	0.00945164	-5.09669	down
ENSSSCG00000013002	698	13	105.98	1.7953	0.00937595	-5.22278	down
ENSSSCG00000013124	765	9	10.063	0.111463	0.00483667	-5.86129	down
ENSSSCG00000013181	934	38750	24.8878	1127.12	0.00767179	5.84313	up
ENSSSCG00000013307	229	4	3.78929	0.0618418	0.00717509	-5.20024	down
ENSSSCG00000013326	1	191	0.0498495	5.85786	0.00023148	7.27745	up
ENSSSCG00000013335	4	601	0.106957	27.1304	0.000198463	7.46651	up
ENSSSCG00000013347	15	6456	1.5949	642.854	3.11441e-05	9.15257	up
ENSSSCG00000013383	331	4	17.2934	0.221538	0.0045106	-5.73035	down
ENSSSCG00000013400	4	3089	0.114852	120.779	9.95199e-06	9.82722	up
ENSSSCG00000013405	885	33910	15.1406	517.197	0.00865117	5.72833	up
ENSSSCG00000013408	38	806	1.82736	30.4015	0.00848441	4.85052	up
ENSSSCG00000013445	387	4	9.04285	0.110571	0.00369453	-5.95541	down
ENSSSCG00000013519	585	4	31.1669	0.176825	0.00216786	-6.55062	down
ENSSSCG00000013545	190	4	2.78879	0.0581383	0.00904014	-4.93181	down
ENSSSCG00000013551	666	9	8.27681	0.0979914	0.00577194	-5.66155	down
ENSSSCG00000013581	319	4	19.7778	0.237871	0.0047274	-5.67719	down
ENSSSCG00000013630	259	4	4.49638	0.064858	0.0061509	-5.37733	down
ENSSSCG00000013746	1500	13	23.4721	0.229143	0.00353548	-6.32566	down
ENSSSCG00000013863	46	3809	6.41254	1253.08	0.000830403	6.81933	up
ENSSSCG00000013901	598	4	31.4963	0.212027	0.00210686	-6.58229	down
ENSSSCG00000014028	222	4	4.76378	0.0935917	0.00745777	-5.15559	down
ENSSSCG00000014075	395	17689	18.7759	624.456	0.00499795	5.95189	up
ENSSSCG00000014133	547	4	150.466	1.54177	0.00236519	-6.45384	down
ENSSSCG00000014167	1660	9	169.975	1.16292	0.00177282	-6.97822	down
ENSSSCG00000014170	292	4	6.4976	0.0602108	0.0052881	-5.5499	down
ENSSSCG00000014171	182	22961	3.99912	453.402	0.000601251	7.4431	up
ENSSSCG00000014209	1	1280	0.0477758	48.7408	7.20349e-06	10.0187	up
ENSSSCG00000014225	0	45	0.0234487	2.80905	0.00067493	6.47326	up
ENSSSCG00000014233	358	4	9.21106	0.0939296	0.00408155	-5.84325	down
ENSSSCG00000014272	6	920	0.114844	34.7112	0.000186504	7.5697	up
ENSSSCG00000014296	295	4	9.06996	0.122755	0.00522017	-5.56461	down
ENSSSCG00000014303	26	3987	0.171071	19.7293	0.000232512	7.69158	up
ENSSSCG00000014318	38	4520	1.12497	196.271	0.000408501	7.33724	up
ENSSSCG00000014338	576	4	10.1699	0.0745509	0.00221193	-6.52828	down
ENSSSCG00000014361	11	779	0.805622	40.2686	0.000786608	6.52642	up
ENSSSCG00000014435	199	4	8.96742	0.165394	0.00853952	-4.99833	down
ENSSSCG00000014618	413	4	3.05267	0.0292222	0.0033989	-6.04905	down
ENSSSCG00000014691	22	1959	0.652037	42.7264	0.000597168	6.90064	up
ENSSSCG00000014725	290	4	24.3965	0.370144	0.00533424	-5.54001	down
ENSSSCG00000014828	271	20687	7.24403	483.712	0.00170332	6.72013	up
ENSSSCG00000014831	15	5495	0.649109	343.607	4.18559e-05	8.92007	up
ENSSSCG00000014943	77	3125	2.9893	82.4382	0.00345504	5.79944	up
ENSSSCG00000014969	175	4	11.1109	0.190657	0.00999781	-4.81362	down
ENSSSCG00000014972	133	19447	2.38902	369.505	0.000414382	7.65392	up
ENSSSCG00000014979	410	4	9.39823	0.089602	0.00343087	-6.03855	down
ENSSSCG00000014997	760	13	14.9441	0.249773	0.00842733	-5.34543	down
ENSSSCG00000015080	193	4	2.72356	0.118004	0.00886769	-4.95432	down
ENSSSCG00000015129	139	10525	0.778818	60.4207	0.00138205	6.7049	up
ENSSSCG00000015206	215	4	2.78054	0.0516952	0.00776051	-5.10952	down
ENSSSCG00000015261	5	77	0.0738793	1.05885	0.00999874	4.23261	up
ENSSSCG00000015291	284	4	17.4053	0.358474	0.00547701	-5.50992	down
ENSSSCG00000015307	148	4520	14.4732	298.092	0.00699344	5.3955	up
ENSSSCG00000015314	265	4	3.82996	0.0559984	0.00597639	-5.41028	down
ENSSSCG00000015318-2	271	4	1.98805	0.0315827	0.00581035	-5.4425	down
ENSSSCG00000015346	22	2301	2.95428	249.09	0.00044668	7.13273	up
ENSSSCG00000015413	137	27258	3.44157	615.943	0.000238697	8.09851	up
ENSSSCG00000015423	60	9213	1.43794	166.043	0.000294012	7.71527	up
ENSSSCG00000015462	60	1517	3.06465	69.3045	0.00723276	5.11322	up
ENSSSCG00000015480	1620	75285	7.17614	275.151	0.00760097	6.00725	up
ENSSSCG00000015498	938	13	10.7132	0.14645	0.00645884	-5.64876	down
ENSSSCG00000015523	37	3330	2.8409	199.788	0.000671233	6.93426	up
ENSSSCG00000015528	211	4	11.7694	0.279273	0.0079433	-5.08252	down
ENSSSCG00000015555	48	3444	0.425947	25.1086	0.00108767	6.61354	up
ENSSSCG00000015560	787	4	20.085	0.0956571	0.001473	-6.97809	down
ENSSSCG00000015563	290	4	3.77556	0.0820355	0.00533424	-5.54001	down
ENSSSCG00000015581	101	57569	0.642808	293.492	3.13986e-05	9.61429	up
ENSSSCG00000015586	615	20805	8.66812	279.064	0.00947759	5.54815	up
ENSSSCG00000015591	0	36	0.214716	16.8526	0.000992085	6.15539	up
ENSSSCG00000015603	91	4342	3.64496	182.51	0.00274102	6.0349	up
ENSSSCG00000015692	286	4	6.90976	0.135325	0.00542868	-5.52002	down
ENSSSCG00000015709	143	4028	6.71605	163.654	0.00794263	5.2786	up
ENSSSCG00000015730	43	1717	2.05423	67.809	0.00297662	5.76581	up
ENSSSCG00000015743	180	9236	3.96484	193.198	0.00301457	6.14518	up
ENSSSCG00000015798	16	483	1.3359	32.5171	0.00375671	5.32441	up
ENSSSCG00000015808	256	4	4.7098	0.0717411	0.00624153	-5.36057	down
ENSSSCG00000015820	102	4397	1.20829	74.6068	0.00340038	5.88963	up
ENSSSCG00000015823	212	28638	2.01572	240.239	0.000558953	7.54251	up
ENSSSCG00000015843	91	23298	2.75766	621.577	0.000131788	8.45853	up
ENSSSCG00000015866	74	3262	0.983423	29.786	0.00295129	5.91813	up
ENSSSCG00000016024	95	2232	0.398857	7.98741	0.00945818	5.01344	up
ENSSSCG00000016057	897	9	22.653	0.217518	0.00394293	-6.09074	down
ENSSSCG00000016068	224	4	2.49481	0.046356	0.00737504	-5.16849	down
ENSSSCG00000016074	41	4611	1.14132	115.494	0.000462078	7.2583	up
ENSSSCG00000016078	518	4	66.2611	0.608795	0.00253806	-6.37536	down
ENSSSCG00000016095	323	4	14.9416	0.198406	0.00465314	-5.69513	down
ENSSSCG00000016107	36	13392	2.48634	814.832	5.0202e-05	8.98064	up
ENSSSCG00000016275	3	332	0.0812852	9.15862	0.000363091	6.95569	up
ENSSSCG00000016291	723	9	14.98	0.181743	0.00519859	-5.7799	down
ENSSSCG00000016321	22	1207	0.847756	45.2445	0.00142017	6.20219	up
ENSSSCG00000016399	82	13255	5.63535	1131.62	0.00029518	7.7939	up
ENSSSCG00000016488	63	5490	4.21898	346.742	0.000832869	6.89887	up
ENSSSCG00000016501	33	1754	0.765145	28.1219	0.00166829	6.17136	up
ENSSSCG00000016604	31	4342	0.618264	68.9042	0.000287056	7.56706	up
ENSSSCG00000016611	156	5982	2.2303	81.2621	0.00479725	5.72417	up
ENSSSCG00000016663	110	17301	3.47166	517.404	0.000341004	7.75755	up
ENSSSCG00000016687	134	13501	5.80176	483.833	0.000816194	7.1167	up
ENSSSCG00000016772	695	9	57.6565	0.789332	0.00546714	-5.72298	down
ENSSSCG00000016795	897	4	19.8264	0.0919945	0.00124124	-7.16668	down
ENSSSCG00000016836	329	4	15.8553	0.212965	0.00454551	-5.72163	down
ENSSSCG00000016882	355	18226	4.08826	479.179	0.0037871	6.14877	up
ENSSSCG00000016961	18	4629	0.448326	100.12	8.30179e-05	8.42054	up
ENSSSCG00000016968	232	4	1.63867	0.0266573	0.00705961	-5.21896	down
ENSSSCG00000016986	64	30488	2.41508	683.611	3.77871e-05	9.34965	up
ENSSSCG00000017024	188	5317	6.06254	167.071	0.00863578	5.28609	up
ENSSSCG00000017033	195	4	2.7622	0.0558531	0.00875588	-4.96914	down
ENSSSCG00000017042	323	26077	14.1855	1232.47	0.00163486	6.80154	up
ENSSSCG00000017100	62	10876	2.97052	139.571	0.000233024	7.9079	up
ENSSSCG00000017127	0	27	0.0105202	0.667228	0.00161522	5.74708	up
ENSSSCG00000017277	276	4	7.34821	0.0961315	0.00567804	-5.4688	down
ENSSSCG00000017310	185	4	1.73246	0.0541691	0.00934092	-4.89348	down
ENSSSCG00000017378	205	4	1.36068	0.0248455	0.00823199	-5.04104	down
ENSSSCG00000017473	122	8753	2.2237	180.581	0.00145843	6.62612	up
ENSSSCG00000017505	268	4	2.95494	0.0434527	0.00589234	-5.42648	down
ENSSSCG00000017543	618	4	17.804	0.125793	0.00201868	-6.62969	down
ENSSSCG00000017558	551	4	31.8908	0.228717	0.00234296	-6.46434	down
ENSSSCG00000017591	411	4	38.0636	0.333671	0.00342016	-6.04206	down
ENSSSCG00000017713	5	132	0.118135	2.50293	0.00417106	5.00624	up
ENSSSCG00000017752	305	4	11.0618	0.159349	0.0050044	-5.61259	down
ENSSSCG00000017794	132	4397	1.56236	45.6441	0.00579846	5.51992	up
ENSSSCG00000017796	81	2282	2.52169	69.4178	0.00660649	5.27356	up
ENSSSCG00000017903	87	3011	3.18745	101.319	0.00474114	5.57119	up
ENSSSCG00000017986	12	369	0.225057	5.2972	0.00344916	5.33124	up
ENSSSCG00000018034	0	173	0.0714643	25.5922	6.1021e-05	8.40397	up
ENSSSCG00000018065	10118	1086850	1200.24	84473.3	0.0032146	7.21656	up
ENSSSCG00000018069	3066	617758	255.758	45042.1	0.000676965	8.12378	up
ENSSSCG00000018078	4798	312392	1256.35	50849.1	0.00609203	6.49415	up
ENSSSCG00000018091	15522	1687290	985.533	68765.2	0.00365051	7.23376	up
ENSSSCG00000018092	5503	952445	713.662	120008	0.00109466	7.90467	up
ENSSSCG00000020669	62	8393	1.20068	144.62	0.000373465	7.53403	up
ENSSSCG00000020688	656	9	25.5114	0.476976	0.00588402	-5.63975	down
ENSSSCG00000020783	195	20792	1.74659	166.383	0.000834613	7.20079	up
ENSSSCG00000020784	22	478	1.15948	20.6335	0.00704541	4.86678	up
ENSSSCG00000020799	173	44618	3.08899	699.371	0.000160506	8.4744	up
ENSSSCG00000020818	17	12193	0.268749	151.592	1.24952e-05	9.89697	up
ENSSSCG00000020823	767	9	20.6166	0.19651	0.00482054	-5.86505	down
ENSSSCG00000020830	680	4	46.5398	0.259856	0.00178249	-6.76747	down
ENSSSCG00000020909	289	15123	13.8107	545.328	0.0034144	6.17562	up
ENSSSCG00000020962	507	9	6.82375	0.158161	0.0081449	-5.26849	down
ENSSSCG00000021023	146	7933	1.818	79.0366	0.0025405	6.2265	up
ENSSSCG00000021155	3	50	0.160683	1.65658	0.00920537	4.23699	up
ENSSSCG00000021176	19	3731	4.18464	625.753	0.000137495	8.03432	up
ENSSSCG00000021184	7	574	0.328265	12.348	0.000579163	6.68917	up
ENSSSCG00000021212	0	118	0.0144937	2.26405	0.00012193	7.85397	up
ENSSSCG00000021216	7	1740	0.188655	35.7426	7.75919e-05	8.28827	up
ENSSSCG00000021267	83	2296	13.8153	316.748	0.00686893	5.24749	up
ENSSSCG00000021292	299	12503	6.4638	258.43	0.00512801	5.8522	up
ENSSSCG00000021299	10	3604	12.8794	1166.79	4.04742e-05	8.86437	up
ENSSSCG00000021310	8	309	1.54307	49.0919	0.00221013	5.62087	up
ENSSSCG00000021482	73	1713	5.81899	106.242	0.00871833	5.00854	up
ENSSSCG00000021507	0	177	0.075841	16.9778	5.85403e-05	8.43685	up
ENSSSCG00000021606	104	48036	1.44115	603.078	4.66432e-05	9.31118	up
ENSSSCG00000021706	217	4	1.75535	0.0309942	0.00767185	-5.12283	down
ENSSSCG00000021783	95	5618	12.6988	628.68	0.0018993	6.34496	up
ENSSSCG00000021784	44	1581	3.20855	114.604	0.00360233	5.61416	up
ENSSSCG00000021893	365	22268	4.48328	344.913	0.00281423	6.39774	up
ENSSSCG00000021897	0	27	0.0159064	0.974143	0.00161522	5.74708	up
ENSSSCG00000021966	106	8092	2.87831	188.397	0.00124632	6.71441	up
ENSSSCG00000021979	70	7605	30.3451	2960.97	0.00057787	7.21858	up
ENSSSCG00000022048	329	16732	6.22618	304.177	0.00375273	6.13489	up
ENSSSCG00000022171	96	3476	10.2514	353.851	0.0045237	5.63742	up
ENSSSCG00000022177	242	18974	8.82696	595.142	0.00156248	6.75827	up
ENSSSCG00000022222	7	5427	0.461942	348.066	9.63749e-06	9.92905	up
ENSSSCG00000022236	436	9	17.5943	0.281677	0.00982974	-5.05117	down
ENSSSCG00000022288	366	90404	18.4416	7983.47	0.000223792	8.41519	up
ENSSSCG00000022293	6	906	0.195123	25.1081	0.000191768	7.54759	up
ENSSSCG00000022357	616	4	85.2641	0.509503	0.00202721	-6.62502	down
ENSSSCG00000022365	501	9	13.8315	0.247843	0.00826722	-5.25134	down
ENSSSCG00000022421	3	241	0.545578	25.3174	0.000643985	6.49438	up
ENSSSCG00000022439	214	4	33.5273	0.648943	0.00780551	-5.10282	down
ENSSSCG00000022454	823	52921	25.5953	1515.32	0.00338628	6.47515	up
ENSSSCG00000022579	3	551	0.128449	19.8253	0.000145352	7.68567	up
ENSSSCG00000022586	2	86	0.0948689	3.07682	0.00217082	5.46648	up
ENSSSCG00000022612	491	4	5.05394	0.0456628	0.00271994	-6.29824	down
ENSSSCG00000022689	5	95	0.11711	1.55237	0.00716452	4.53387	up
ENSSSCG00000022801	449	4	13.7364	0.123829	0.0030525	-6.16942	down
ENSSSCG00000022818	1479	71968	42.6742	1810.58	0.00679375	6.07356	up
ENSSSCG00000022895	16	1362	0.277556	4689.17	0.000603584	6.81905	up
ENSSSCG00000022900	509	4	4.83086	0.041455	0.00259626	-6.35011	down
ENSSSCG00000023001	228	4	36.3823	1.59319	0.00721431	-5.19395	down
ENSSSCG00000023014	0	473	0.00700516	8.49354	9.72592e-06	9.85234	up
ENSSSCG00000023036	227	4	12.9578	0.217897	0.00725392	-5.18762	down
ENSSSCG00000023047	98	3617	1.70443	61.0533	0.00440456	5.66525	up
ENSSSCG00000023195	9	7700	0.139924	117.79	8.17952e-06	10.1009	up
ENSSSCG00000023245	638	139270	11.0536	2682.18	0.000339461	8.23809	up
ENSSSCG00000023248	331	4	4.52318	0.0590171	0.0045106	-5.73035	down
ENSSSCG00000023273	151	5354	9.85269	315.365	0.00543928	5.61095	up
ENSSSCG00000023288	126	5695	4.97838	192.977	0.00335148	5.95981	up
ENSSSCG00000023304	707	55386	3.54363	225.077	0.00225695	6.75981	up
ENSSSCG00000023307	10	1663	1.01985	98.1601	0.00016628	7.7488	up
ENSSSCG00000023330	0	141	0.0157066	2.99444	8.84015e-05	8.10986	up
ENSSSCG00000023479	35	1809	0.347121	12.6379	0.00178183	6.13273	up
ENSSSCG00000023482	0	824	0.00734096	17.7625	3.5106e-06	10.6525	up
ENSSSCG00000023539	262	4	35.4862	0.738457	0.00606255	-5.3939	down
ENSSSCG00000023589	553	43138	21.132	2582.39	0.00208999	6.75328	up
ENSSSCG00000023596	893	4	269.165	1.9857	0.00124853	-7.16024	down
ENSSSCG00000023609	102	5053	1.22252	60.4806	0.00266112	6.09022	up
ENSSSCG00000023642	1	59	0.023857	0.736812	0.00183173	5.59127	up
ENSSSCG00000023643	479	9	11.8796	0.146625	0.00874445	-5.18665	down
ENSSSCG00000023784	37	733	1.23516	22.7208	0.00943018	4.75141	up
ENSSSCG00000023807	1127	9	15.9648	0.107274	0.00293587	-6.41982	down
ENSSSCG00000023820	279	4	4.82791	0.0353609	0.00560116	-5.48436	down
ENSSSCG00000023868	139	4793	8.92946	266.623	0.0055551	5.57016	up
ENSSSCG00000023886	20	2032	1.72785	184.263	0.000460363	7.08642	up
ENSSSCG00000023998	279	4	3.81994	0.0620724	0.00560116	-5.48436	down
ENSSSCG00000024033	1	1872	0.0882832	121.565	3.58129e-06	10.5669	up
ENSSSCG00000024127	19	697	0.745468	30.2523	0.0027846	5.61485	up
ENSSSCG00000024193	5	95	0.150231	2.47805	0.00716452	4.53387	up
ENSSSCG00000024207	5	578	0.463054	22.0567	0.000312498	7.13246	up
ENSSSCG00000024306	4	28593	0.177506	1064.26	1.65313e-07	13.0375	up
ENSSSCG00000024373	978	9	8.84935	0.0723056	0.00352708	-6.21537	down
ENSSSCG00000024396	516	25253	169.441	968.76	0.00468284	6.08056	up
ENSSSCG00000024445	47	0	1.24333	1.54545e-06	0.00316935	-6.0717	down
ENSSSCG00000024477	218	38544	75.6747	10387.4	0.00034569	7.93094	up
ENSSSCG00000024486	72	23302	5.01143	1427.08	7.96622e-05	8.79371	up
ENSSSCG00000024679	63	40973	2.31708	1388.44	2.12233e-05	9.79855	up
ENSSSCG00000024694	203	4	4.43374	0.0821922	0.00833232	-5.02694	down
ENSSSCG00000024801	178	16107	3.18642	264.683	0.00108883	6.96355	up
ENSSSCG00000024813	219	4	8.53512	0.247734	0.00758494	-5.13603	down
ENSSSCG00000024897	1	323	0.0607229	10.6488	8.94657e-05	8.03383	up
ENSSSCG00000024916	382	4	25.1426	0.146703	0.00375658	-5.93668	down
ENSSSCG00000025034	480	20058	15.446	482.818	0.00603109	5.85248	up
ENSSSCG00000025049	772	44555	9.40893	523.681	0.00401549	6.31911	up
ENSSSCG00000025053	55	12476	0.88364	190.964	0.00014052	8.27666	up
ENSSSCG00000025095	74	7003	3.37784	169.799	0.000754664	7.02022	up
ENSSSCG00000025152	36	1490	0.965587	31.847	0.00265667	5.8131	up
ENSSSCG00000025212	0	533	0.0805743	211.696	7.81286e-06	10.0245	up
ENSSSCG00000025344	20	888	0.377835	14.4848	0.00201791	5.89262	up
ENSSSCG00000025371	266	15975	56.8174	3521.01	0.00259929	6.37403	up
ENSSSCG00000025429	112	13761	4.50411	492.695	0.000537319	7.40147	up
ENSSSCG00000025472	37	7286	0.967338	167.554	0.000162031	8.06374	up
ENSSSCG00000025598	74	14526	1.55486	248.569	0.000200544	8.07276	up
ENSSSCG00000025600	213	10389	2.12178	84.8629	0.00348851	6.07291	up
ENSSSCG00000025606	71	2715	0.767685	42.4977	0.00373748	5.7125	up
ENSSSCG00000025661	21	7504	0.432988	126.819	4.70454e-05	8.90288	up
ENSSSCG00000025686	281	4	9.17765	0.222349	0.00555092	-5.49464	down
ENSSSCG00000025746	264	13182	66.3513	2484.52	0.00359793	6.10765	up
ENSSSCG00000025850	387	4	6.75611	0.0612642	0.00369453	-5.95541	down
ENSSSCG00000025966	1665	27	35.3095	0.550478	0.00958628	-5.45034	down
ENSSSCG00000025973	162	12977	3.29435	234.054	0.00131411	6.78715	up
ENSSSCG00000026077	3	68	0.0696153	1.31942	0.00564999	4.67671	up
ENSSSCG00000026108	0	437	0.00373495	3.71854	1.12447e-05	9.73826	up
ENSSSCG00000026120	95	33318	5.38474	1869.72	7.5078e-05	8.91303	up
ENSSSCG00000026196	212	8821	7.02091	67.7406	0.00460673	5.84365	up
ENSSSCG00000026200	1	159	0.845952	81.0267	0.000321733	7.01368	up
ENSSSCG00000026479	38	22528	7.25965	3790.36	2.16628e-05	9.65443	up
ENSSSCG00000026607	30	1394	4.05669	143.406	0.0020618	5.97452	up
ENSSSCG00000026617	113	5686	3.89227	162.377	0.00267613	6.1137	up
ENSSSCG00000026689	399	4	5.0788	0.0492364	0.00355272	-5.99938	down
ENSSSCG00000026705	252	13783	70.6183	4385.8	0.00301396	6.2389	up
ENSSSCG00000026785	8	373	0.16009	6.03645	0.00159116	5.89203	up
ENSSSCG00000026809	36	2793	1.69623	133.146	0.000870029	6.71937	up
ENSSSCG00000026847	314	4	3.77234	0.0479172	0.00482318	-5.65445	down
ENSSSCG00000026898	6	264	0.13012	4.61068	0.00173656	5.7706	up
ENSSSCG00000027042	1042	4	26.9239	0.111388	0.00101978	-7.3827	down
ENSSSCG00000027139	596	9	11.4913	0.172778	0.00664476	-5.50152	down
ENSSSCG00000027169	12	1316	0.324987	28.8724	0.000362984	7.16427	up
ENSSSCG00000027192	78	0	16.9859	1.55396e-52	0.00166903	-6.79396	down
ENSSSCG00000027275	1	59	0.0286018	0.895047	0.00183173	5.59127	up
ENSSSCG00000027385	5	236	0.652255	15.5763	0.00154	5.84203	up
ENSSSCG00000027444	296	14763	5.26122	232.699	0.00374752	6.10642	up
ENSSSCG00000027508	175	4	2.81401	0.0690937	0.00999781	-4.81362	down
ENSSSCG00000027614	157	6939	30.2029	1242.71	0.00374848	5.92907	up
ENSSSCG00000027652	179	6402	5.95919	158.854	0.00566919	5.62448	up
ENSSSCG00000027746	901	4	28.0623	0.147064	0.00123402	-7.17309	down
ENSSSCG00000027806-2	176	4	3.12759	0.0546543	0.00992854	-4.82181	down
ENSSSCG00000027810	335	4	21.4616	0.246973	0.00444216	-5.74764	down
ENSSSCG00000027969	568	0	2.41671	4.86469e-07	0.000124025	-9.64705	down
ENSSSCG00000028029	204	4	53.4531	0.902298	0.00828189	-5.03401	down
ENSSSCG00000028060	317	4	5.16764	0.0682319	0.00476531	-5.66814	down
ENSSSCG00000028113	30	4889	1.52907	256.697	0.000216029	7.78445	up
ENSSSCG00000028122	56	4005	1.80015	97.8894	0.00114583	6.61183	up
ENSSSCG00000028141	3	2474	0.185809	124.102	9.31736e-06	9.85135	up
ENSSSCG00000028225	138	14886	1.6043	143.556	0.000728451	7.21537	up
ENSSSCG00000028384	24	2168	0.649895	51.6197	0.000594361	6.92508	up
ENSSSCG00000028431	257	4	4.44228	0.0868984	0.00621106	-5.36618	down
ENSSSCG00000028468	379	4	56.1801	0.585779	0.00379469	-5.92533	down
ENSSSCG00000028503	1	31	0.0347004	0.661488	0.00530467	4.674	up
ENSSSCG00000028542	380	4	4.9549	0.0548435	0.00378191	-5.92912	down
ENSSSCG00000028624	69	4424	1.90997	107.485	0.00148572	6.4576	up
ENSSSCG00000028634	29	3235	0.808208	86.9083	0.000426151	7.23651	up
ENSSSCG00000028640	926	9	21.7654	0.232379	0.00378461	-6.13661	down
ENSSSCG00000028663	1248	266657	9.96272	1867.81	0.000445138	8.20798	up
ENSSSCG00000028711	411	4	16.0972	0.163134	0.00342016	-6.04206	down
ENSSSCG00000028876	23	729	0.737981	24.3388	0.00375239	5.41298	up
ENSSSCG00000028891	111	6224	6.63679	368.668	0.00219579	6.26972	up
ENSSSCG00000028892	191	9049	6.55107	211.365	0.0035405	6.03042	up
ENSSSCG00000028968	1878	4	69.5101	0.135262	0.00046926	-8.2321	down
ENSSSCG00000028978	2	63	0.025272	0.474764	0.00366679	5.02061	up
ENSSSCG00000029109	250	4	5.61741	0.105219	0.00642997	-5.32645	down
ENSSSCG00000029119	22	5632	0.424896	280.055	8.75986e-05	8.42393	up
ENSSSCG00000029137	27	729	6.26763	136.082	0.00514431	5.18807	up
ENSSSCG00000029245	3	86	0.0505453	1.14931	0.00383874	5.01326	up
ENSSSCG00000029352	119	7969	4.17335	230.899	0.00163664	6.52646	up
ENSSSCG00000029360	25	1052	46.0364	661.434	0.00234053	5.82498	up
ENSSSCG00000029406	7	150	1.36634	34.1753	0.005944	4.75671	up
ENSSSCG00000029470	322	4	329.877	4.24517	0.00467152	-5.69067	down
ENSSSCG00000029544	187	7869	4.02118	171.586	0.00433082	5.85928	up
ENSSSCG00000029573	235	4	3.29939	0.0596129	0.00694734	-5.23744	down
ENSSSCG00000029592	0	31	0.00961519	0.771693	0.00127997	5.94292	up
ENSSSCG00000029724	299	4	24.9506	0.296339	0.00513194	-5.584	down
ENSSSCG00000029778	581	4	52.7169	0.224968	0.00218725	-6.54073	down
ENSSSCG00000029803	30	6907	0.276773	50.8504	0.000115002	8.28292	up
ENSSSCG00000029806	48	1508	0.478495	11.4661	0.00466371	5.42236	up
ENSSSCG00000029811	230	4	4.16025	0.0792931	0.00713623	-5.20651	down
ENSSSCG00000029920	54	5695	1.55292	149.29	0.000563031	7.17147	up
ENSSSCG00000030010	288	4	59.4867	0.693788	0.0053811	-5.53005	down
ENSSSCG00000030049	760	4	6.9381	0.0344439	0.00154174	-6.92778	down
ENSSSCG00000030126	8	1777	0.114814	22.1343	9.60017e-05	8.14266	up
ENSSSCG00000030197	10	678	0.288685	18.7188	0.000839391	6.45501	up
ENSSSCG00000030218	3	227	0.105945	7.42064	0.000716273	6.40822	up
ENSSSCG00000030223	56	9491	1.40594	220.446	0.00024052	7.85649	up
ENSSSCG00000030228	272	4	4.96227	0.083668	0.00578346	-5.4478	down
ENSSSCG00000030268	82	2538	1.44829	42.4719	0.00564376	5.40937	up
ENSSSCG00000030289	268	4	2.53865	0.0426938	0.00589234	-5.42648	down
ENSSSCG00000030295	183	4	4.35486	0.100442	0.00946617	-4.87786	down
ENSSSCG00000030385	247	64308	7.53317	1565.36	0.000177809	8.48979	up
ENSSSCG00000030418	117	3631	4.86594	139.518	0.00629854	5.41685	up
ENSSSCG00000030483	12	255	1.96991	34.5164	0.00643547	4.79901	up
ENSSSCG00000030540	55	2834	2.29937	105.373	0.00204413	6.13862	up
ENSSSCG00000030567	204	4	12.6528	0.260742	0.00828189	-5.03401	down
ENSSSCG00000030608	510	17921	6.17156	207.037	0.00832587	5.60262	up
ENSSSCG00000030616	133	3230	1.53438	30.5807	0.00997587	5.06417	up
ENSSSCG00000030641	180	4	9.73969	0.223951	0.00965963	-4.8541	down
ENSSSCG00000030710	16	1430	17.4223	1255.47	0.000552922	6.88931	up
ENSSSCG00000030917	7	555	0.74298	49.6638	0.000615155	6.64065	up
Pig_newGene_10070	2	10348	0.390971	1853.93	3.63414e-07	12.3688	up
Pig_newGene_11519	7	5203	3.76472	2443.35	1.04139e-05	9.86824	up
Pig_newGene_12439	224	0	13.0137	1.40137e-07	0.000423534	-8.30742	down
Pig_newGene_13126	4	524	1.84411	189.748	0.000254356	7.26889	up
Pig_newGene_13184	8	446	0.963154	41.17	0.00116127	6.14957	up
Pig_newGene_13896	0	59	0.14254	10.3064	0.000420047	6.86019	up
Pig_newGene_13925	5	136	0.610972	11.678	0.00396737	5.04915	up
Pig_newGene_14004	113	0	11.3465	1.46722e-08	0.00103506	-7.32471	down
Pig_newGene_14022	77	1991	28.6112	562.418	0.0075246	5.14921	up
Pig_newGene_14064	204	0	9.02473	3.6855e-06	0.000478863	-8.17293	down
Pig_newGene_15521	237	0	16.4155	3.93547e-07	0.00039327	-8.38855	down
Pig_newGene_15630	558	4	70.6858	0.546316	0.00230493	-6.48253	down
Pig_newGene_15665	26	14740	3.80106	1897.98	2.1239e-05	9.57781	up
Pig_newGene_17173	537	9	49.8924	1.23216	0.00757806	-5.35132	down
Pig_newGene_17176	17	3299	1.33895	235.78	0.000137183	8.01118	up
Pig_newGene_17200	0	464	0.0472846	56.7383	1.00746e-05	9.82465	up
Pig_newGene_17203	1696	4	19.2059	0.0512649	0.000536893	-8.0851	down
Pig_newGene_17206	6229	489419	2331.26	137952	0.0047675	6.76534	up
Pig_newGene_17227	177	0	32.2042	3.93673e-06	0.00057678	-7.96888	down
Pig_newGene_18660	79	1772	17.2314	363.867	0.00964092	4.94448	up
Pig_newGene_18671	1	2051	0.0503385	72.1336	3.0275e-06	10.6986	up
Pig_newGene_19775	3	86	1.94945	29.4897	0.00383874	5.01326	up
Pig_newGene_19820	202	12418	11.6077	531.498	0.00227251	6.40651	up
Pig_newGene_19829	255	0	11.7055	7.77326e-10	0.000357172	-8.49386	down
Pig_newGene_19881	519	0	21.4014	3.8461e-08	0.000139763	-9.51706	down
Pig_newGene_19898	2	973	1.40858	444.734	2.81009e-05	8.9587	up
Pig_newGene_20	0	47530	0.0287541	3791.35	1.99905e-09	16.5016	up
Pig_newGene_21405	48	1954	2.64272	100.577	0.00297242	5.79604	up
Pig_newGene_21419	244	7304	43.6127	665.227	0.00854991	5.36922	up
Pig_newGene_22945	14	273	7.66407	254.082	0.00762753	4.68638	up
Pig_newGene_243	28	1330	7.88388	382.479	0.00194739	6.0039	up
Pig_newGene_24407	78	5431	9.95165	406.147	0.0013323	6.57825	up
Pig_newGene_24472	134	13114	17.4409	1516.29	0.000860231	7.07475	up
Pig_newGene_24479	63	3809	5.1603	292.742	0.00160386	6.37154	up
Pig_newGene_26206	342	4	22.1896	0.284161	0.00432668	-5.77742	down
Pig_newGene_27084	610	32284	15.3907	711.276	0.00431838	6.19379	up
Pig_newGene_27363	200	4	43.7477	0.843609	0.00848688	-5.00554	down
Pig_newGene_27673	22	1989	40.746	2936.4	0.00058104	6.92256	up
Pig_newGene_27674	31	6868	2.63315	448.614	0.000124458	8.22852	up
Pig_newGene_27819	48	1859	4.19837	169.464	0.00324321	5.72416	up
Pig_newGene_27980	344	41544	25.6055	7207.25	0.000807109	7.38271	up
Pig_newGene_28018	552	39655	150.835	9250.79	0.0024212	6.63443	up
Pig_newGene_2925	65	0	28.6189	3.52499e-14	0.00210618	-6.53353	down
Pig_newGene_2946	4	2941	0.319402	203.63	1.08916e-05	9.7564	up
Pig_newGene_3048	71	0	20.3311	0.000295189	0.00188221	-6.65959	down
Pig_newGene_38	22	6634	4.19023	1120.83	6.49144e-05	8.66014	up
Pig_newGene_4047	114	0	4.7516	2.50876e-11	0.00102331	-7.33734	down
Pig_newGene_4801	451	4	141.409	1.10572	0.00303507	-6.17583	down
Pig_newGene_4808	160	7441	19.8901	787.943	0.00344861	6.00265	up
Pig_newGene_53	14	44363	1.51652	3817.39	7.80851e-07	12.028	up
Pig_newGene_5548	7	773	4.11291	198.812	0.000339038	7.11825	up
Pig_newGene_5569	0	45	0.053434	8.47908	0.00067493	6.47326	up
Pig_newGene_5594	57	0	9.6959	1.03932e-298	0.00248746	-6.34623	down
Pig_newGene_5610	1323	4	848.441	0.909034	0.000744964	-7.72695	down
Pig_newGene_5623	614	4	57.791	0.639046	0.00203579	-6.62034	down
Pig_newGene_5661	263	4	21.1024	0.361915	0.00603359	-5.39938	down
Pig_newGene_5667	139	0	22.0614	1.14812e-09	0.00079083	-7.62178	down
Pig_newGene_5670	26	0	5.71722	4.70819e-06	0.00652899	-5.23477	down
Pig_newGene_5714	192	4	41.5631	0.730599	0.00892453	-4.94686	down
Pig_newGene_8167	49	0	3.07034	1.25512e-08	0.00300844	-6.13094	down
Pig_newGene_8190	102	2606	3.71718	76.1242	0.00839967	5.13506	up
Pig_newGene_8221	95	4138	2.34196	137.272	0.00326321	5.90389	up
Pig_newGene_8245	0	8589	0.0131816	321.339	4.6845e-08	14.0334	up
Pig_newGene_8274	179	0	31.1534	3.58358e-86	0.000568358	-7.98502	down
Pig_newGene_8302	129	168869	4.21806	2000.26	7.36687e-06	10.816	up
Pig_newGene_8303	87	20126	6.61663	834.984	0.000156378	8.31173	up

## Sheet: Table S4
Table S4. 49 miRNAs with higher expression level in boar fresh sperm compared to capacitated sperm
ID	FS	CS	PValue	FDR	log2FC	regulated
ssc-miR-1	181.907	8.2177	0	0	-4.46832	down
ssc-miR-101	512.067	168.836	0	0	-1.60071	down
ssc-miR-107	76.4008	32.8707	1e-06	6.29738e-06	-1.21679	down
ssc-miR-126-3p	304.694	77.6943	0	0	-1.97148	down
ssc-miR-127	148.254	10.4589	0	0	-3.82527	down
ssc-miR-1285	28.1955	3.7353	0	0	-2.91617	down
ssc-miR-135	325.613	64.9943	0	0	-2.32477	down
ssc-miR-140-5p	137.339	56.0296	0	0	-1.29349	down
ssc-miR-142-3p	16.3716	0.7471	3e-06	1.77049e-05	-4.45375	down
ssc-miR-143-3p	3220.66	230.095	0	0	-3.80706	down
ssc-miR-143-5p	11.8239	1.4941	0.000455	0.00177401	-2.98436	down
ssc-miR-145-3p	62.7578	3.7353	0	0	-4.0705	down
ssc-miR-145-5p	888.614	43.3295	0	0	-4.35814	down
ssc-miR-148b-3p	3131.52	1078.01	0	0	-1.5385	down
ssc-miR-152	43.6576	1.4941	0	0	-4.86888	down
ssc-miR-153	18.1907	5.2294	0.000729	0.00270557	-1.79848	down
ssc-miR-15a	29.1051	1.4941	0	0	-4.28392	down
ssc-miR-192	2978.72	584.949	0	0	-2.34831	down
ssc-miR-194a	562.092	121.024	0	0	-2.21551	down
ssc-miR-196b-5p	73.6722	11.2059	0	0	-2.71686	down
ssc-miR-199a-3p	371.999	20.9177	0	0	-4.1525	down
ssc-miR-199a-5p	243.755	17.9295	0	0	-3.76502	down
ssc-miR-199b-3p	371.999	20.9177	0	0	-4.1525	down
ssc-miR-199b-5p	235.569	17.1824	0	0	-3.77715	down
ssc-miR-19a	46.3862	5.2294	0	0	-3.14898	down
ssc-miR-19b	144.616	45.5707	0	0	-1.66605	down
ssc-miR-20a	557.544	241.301	0	0	-1.20825	down
ssc-miR-215	130.063	15.6883	0	0	-3.05145	down
ssc-miR-221-5p	10.9144	2.2412	0.002402	0.00743312	-2.28389	down
ssc-miR-224	10.0049	0.7471	0.000466	0.00180387	-3.74326	down
ssc-miR-29c	17.2811	2.9882	9.7e-05	0.000459474	-2.53185	down
ssc-miR-30a-5p	795.842	367.554	0	0	-1.11453	down
ssc-miR-30e-5p	3416.21	1031.69	0	0	-1.72738	down
ssc-miR-32	133.701	61.259	0	0	-1.12602	down
ssc-miR-335	182.816	64.9943	0	0	-1.49201	down
ssc-miR-340	802.208	350.372	0	0	-1.19509	down
ssc-miR-34c	27622.5	13109.4	0	0	-1.07524	down
ssc-miR-374a-3p	68.215	24.653	0	0	-1.46833	down
ssc-miR-374a-5p	258.307	100.853	0	0	-1.35683	down
ssc-miR-374b-5p	135.52	55.2825	0	0	-1.29362	down
ssc-miR-378	216.469	42.5825	0	0	-2.34583	down
ssc-miR-429	51.8434	20.9177	1e-05	5.53846e-05	-1.30944	down
ssc-miR-450b-5p	22.7383	5.9765	0.000117	0.00054	-1.92775	down
ssc-miR-450c-5p	39.1099	13.4471	1.6e-05	8.64e-05	-1.54024	down
ssc-miR-452	9.0953	0.7471	0.000947	0.00336988	-3.60575	down
ssc-miR-9	11009.9	4417.37	0	0	-1.31754	down
ssc-miR-9-1	11009.9	4417.37	0	0	-1.31754	down
ssc-miR-9-2	11009.9	4417.37	0	0	-1.31754	down
ssc-miR-9843-3p	58.2101	20.9177	1e-06	6.29738e-06	-1.47655	down
